# Supplementary material for: Revisiting the dihaloelimination potential of Dehalococcoides revealed by genomic and proteomic analyses
Source: Appl Environ Microbiol. 2026 May 7;92(6):e00209-26. doi: 10.1128/aem.00209-26 (PMC13274352; doi:10.1128/aem.00209-26)
Supplement: Table S5 — Results of proteomic analysis. [file aem.00209-26-s0002.xlsx]

## Sheet: PJDCA
Protein IDs	Majority protein IDs	Fasta headers	Number of proteins	Peptides	Razor + unique peptides	Sequence coverage [%]	Mol. weight [kDa]	Sequence length	Score	Intensity	iBAQ peptides	iBAQ
WP_233417654.1	WP_233417654.1	WP_233417654.1 MULTISPECIES: pyridoxamine 5-phosphate oxidase family protein [Dehalococcoides]	1	17	17	88.2	14.771	136	323.31	129850000000	10	10658000000
WP_340710425.1	WP_340710425.1	WP_340710425.1 hypothetical protein [Dehalococcoides mccartyi]	1	21	21	33.5	109.57	1038	323.31	119390000000	30	3594700000
WP_340711508.1	WP_340711508.1	WP_340711508.1 formate dehydrogenase-N subunit alpha [Dehalococcoides mccartyi]	1	26	26	36.7	105.48	993	323.31	59571000000	43	1215200000
WP_041342814.1	WP_041342814.1	WP_041342814.1 MULTISPECIES: universal stress protein [Dehalococcoides]	1	9	9	55.9	15.577	145	39.579	10291000000	9	999430000
WP_010935916.1	WP_010935916.1	WP_010935916.1 MULTISPECIES: nickel-dependent hydrogenase large subunit [Dehalococcoides]	1	15	15	38.4	58.014	526	323.31	35619000000	27	915080000
WP_096476922.1	WP_096476922.1	WP_096476922.1 chaperonin GroEL [Dehalococcoides mccartyi]	1	34	34	66.5	57.296	537	323.31	33517000000	36	839010000
WP_010937112.1	WP_010937112.1	WP_010937112.1 MULTISPECIES: co-chaperone GroES [Dehalococcoides]	1	4	4	58.2	10.65	98	77.725	4908100000	6	770130000
WP_340711030.1	WP_340711030.1	WP_340711030.1 1,2-dichloropropane reductive dehalogenase [Dehalococcoides mccartyi]	1	19	19	53.8	54.016	484	323.31	29455000000	32	766190000
WP_010937254.1	WP_010937254.1	WP_010937254.1 MULTISPECIES: peroxiredoxin [Dehalococcoides]	1	8	8	48.8	24.173	213	64.19	10229000000	11	675120000
WP_052470946.1	WP_052470946.1	WP_052470946.1 MULTISPECIES: MFS transporter [Dehalococcoides]	1	10	10	22	51.314	468	134.82	7849500000	14	537430000
WP_010935918.1	WP_010935918.1	WP_010935918.1 MULTISPECIES: 4Fe-4S dicluster domain-containing protein [Dehalococcoides]	1	13	13	45.7	30.322	267	323.31	14126000000	19	498070000
WP_041342363.1	WP_041342363.1	WP_041342363.1 inositol-3-phosphate synthase [Dehalococcoides mccartyi]	1	14	14	49.7	41.101	370	176.72	10243000000	19	466380000
WP_012984286.1	WP_012984286.1	WP_012984286.1 MULTISPECIES: SDR family oxidoreductase [Dehalococcoides]	1	11	11	50.9	27.484	265	246.41	8119900000	16	459610000
WP_077975089.1	WP_077975089.1	WP_077975089.1 MULTISPECIES: basic amino acid ABC transporter substrate-binding protein [Dehalococcoides]	1	7	7	33.1	28.157	260	162.01	4347600000	9	440160000
WP_010936968.1	WP_010936968.1	WP_010936968.1 MULTISPECIES: acyl carrier protein [Dehalococcoides]	1	4	4	37.2	9.3334	86	15.322	1711300000	4	427830000
WP_301085565.1	WP_301085565.1	WP_301085565.1 NrfD/PsrC family molybdoenzyme membrane anchor subunit [Dehalococcoides mccartyi]	1	7	7	14.6	44.756	403	31.551	5815400000	12	421040000
WP_340710311.1	WP_340710311.1	WP_340710311.1 porin PorA family protein [Dehalococcoides mccartyi]	1	7	7	46.6	30.639	277	146.53	4354900000	10	366590000
WP_279116060.1	WP_279116060.1	WP_279116060.1 IPT/TIG domain-containing protein [Dehalococcoides mccartyi]	1	7	7	18.9	60.603	592	317.3	3582700000	8	352370000
WP_010936721.1	WP_010936721.1	WP_010936721.1 MULTISPECIES: hypothetical protein [Dehalococcoides]	1	1	1	41.3	5.3491	46	78.615	984100000	1	344750000
WP_010936699.1	WP_010936699.1	WP_010936699.1 MULTISPECIES: elongation factor Tu [Dehalococcoides]	1	13	13	43	44.029	400	155.45	9285100000	24	343740000
WP_010937085.1	WP_010937085.1	WP_010937085.1 molecular chaperone DnaK [Dehalococcoides mccartyi]	1	25	25	57.3	68.529	637	323.31	13157000000	33	342110000
WP_010936338.1	WP_010936338.1	WP_010936338.1 MULTISPECIES: F0F1 ATP synthase subunit alpha [Dehalococcoides]	1	14	14	27.8	54.084	503	108.4	8408500000	24	322400000
WP_058292592.1	WP_058292592.1	WP_058292592.1 MULTISPECIES: acetate--CoA ligase [Dehalococcoides]	1	20	20	37.1	73.029	652	231.65	13158000000	37	301840000
WP_010936340.1	WP_010936340.1	WP_010936340.1 MULTISPECIES: F0F1 ATP synthase subunit beta [Dehalococcoides]	1	16	16	53.4	50.738	464	323.31	9010700000	25	281380000
WP_012882713.1	WP_012882713.1	WP_012882713.1 MULTISPECIES: twin-arginine translocase TatA/TatE family subunit [Dehalococcoides]	1	3	3	35.9	8.6462	78	4.9693	1416000000	5	266210000
WP_041340994.1	WP_041340994.1	WP_041340994.1 NADH-dependent [FeFe] hydrogenase, group A6 [Dehalococcoides mccartyi]	1	19	19	32.3	62.783	573	115.03	11924000000	41	263350000
WP_058292831.1	WP_058292831.1	WP_058292831.1 MULTISPECIES: hypothetical protein [Dehalococcoides]	1	14	14	37.6	47.837	468	323.31	12000000000	37	245730000
WP_340710514.1	WP_340710514.1	WP_340710514.1 trypsin-like peptidase domain-containing protein [Dehalococcoides mccartyi]	1	8	8	31.5	42.067	394	323.31	5232100000	13	245580000
WP_010936581.1	WP_010936581.1	WP_010936581.1 MULTISPECIES: hypothetical protein [Dehalococcoides]	1	4	4	42.3	7.8357	71	1.979	849870000	4	212470000
WP_197702152.1	WP_197702152.1	WP_197702152.1 MULTISPECIES: 50S ribosomal protein L7/L12 [Dehalococcoides]	1	6	6	38.9	13.047	126	42.174	1989600000	9	197100000
WP_010936336.1	WP_010936336.1	WP_010936336.1 MULTISPECIES: F0F1 ATP synthase subunit B [Dehalococcoides]	1	7	7	40.8	19.164	169	192.06	1788400000	9	187010000
WP_010936130.1	WP_010936130.1	WP_010936130.1 MULTISPECIES: 30S ribosomal protein S21 [Dehalococcoides]	1	3	3	43.8	7.6407	64	10.939	538130000	2	185420000
WP_077975173.1	WP_077975173.1	WP_077975173.1 MULTISPECIES: type I glyceraldehyde-3-phosphate dehydrogenase [Dehalococcoides]	1	12	12	41.6	36.3	334	164.21	4778400000	24	185010000
WP_041341232.1	WP_041341232.1	WP_041341232.1 MULTISPECIES: cell division protein FtsZ [Dehalococcoides]	1	16	16	46.8	39.456	376	323.31	6126800000	22	183830000
WP_058292174.1	WP_058292174.1	WP_058292174.1 MULTISPECIES: 3-deoxy-7-phosphoheptulonate synthase [Dehalococcoides]	1	11	11	35.3	38.556	351	237.02	3696000000	19	183740000
WP_010937258.1	WP_010937258.1	WP_010937258.1 MULTISPECIES: LemA family protein [Dehalococcoides]	1	9	9	59.6	21.303	188	152.19	2217100000	12	179940000
WP_340710279.1	WP_340710279.1	WP_340710279.1 4Fe-4S binding protein [Dehalococcoides mccartyi]	1	5	5	13.4	43.698	397	9.6442	1937100000	11	176100000
WP_010936289.1	WP_010936289.1	WP_010936289.1 MULTISPECIES: methionine adenosyltransferase [Dehalococcoides]	1	14	14	44.1	44.382	406	185.31	5299800000	23	171530000
WP_340711114.1	WP_340711114.1	WP_340711114.1 2-oxoacid:acceptor oxidoreductase family protein [Dehalococcoides mccartyi]	1	9	9	49.5	20.489	190	45.807	1802400000	12	150200000
WP_340711180.1	WP_340711180.1	WP_340711180.1 class I SAM-dependent methyltransferase [Dehalococcoides mccartyi]	1	1	1	3.6	26.01	224	-2	1923200000	13	147940000
WP_041341777.1	WP_041341777.1	WP_041341777.1 MULTISPECIES: transketolase C-terminal domain-containing protein [Dehalococcoides]	1	10	10	23.3	42.598	390	33.47	2894100000	18	147670000
WP_010935951.1	WP_010935951.1	WP_010935951.1 MULTISPECIES: NADH-ubiquinone oxidoreductase-F iron-sulfur binding region domain-containing protein [Dehalococcoides]	1	9	9	26.6	45.163	417	72.664	3112400000	20	145990000
WP_010936265.1	WP_010936265.1	WP_010936265.1 MULTISPECIES: 30S ribosomal protein S8 [Dehalococcoides]	1	5	5	48.9	14.395	131	64.895	1156000000	8	144500000
WP_340710613.1	WP_340710613.1	WP_340710613.1 ABC transporter substrate-binding protein [Dehalococcoides mccartyi]	1	8	8	28.3	39.021	367	119.05	3065700000	15	144470000
WP_010936269.1	WP_010936269.1	WP_010936269.1 MULTISPECIES: 50S ribosomal protein L30 [Dehalococcoides]	1	4	4	53.3	6.6869	60	14.485	579230000	4	140990000
WP_010936985.1	WP_010936985.1	WP_010936985.1 MULTISPECIES: zinc-ribbon domain containing protein [Dehalococcoides]	1	1	1	11.4	11.525	105	2.7217	839170000	6	139860000
WP_340711139.1	WP_340711139.1	WP_340711139.1 acetyl-CoA decarbonylase/synthase complex subunit alpha/beta [Dehalococcoides mccartyi]	1	20	20	33.6	79.765	733	323.31	5151100000	36	137960000
WP_010936915.1	WP_010936915.1	WP_010936915.1 MULTISPECIES: fructose-1,6-bisphosphate aldolase/phosphatase [Dehalococcoides]	1	9	9	26.3	40.434	365	72.728	3592000000	23	137740000
WP_010936255.1	WP_010936255.1	WP_010936255.1 MULTISPECIES: 30S ribosomal protein S19 [Dehalococcoides]	1	2	2	20.4	10.412	93	1.5984	685500000	5	137100000
WP_010936153.1	WP_010936153.1	WP_010936153.1 MULTISPECIES: ribosome recycling factor [Dehalococcoides]	1	8	8	45.4	20.868	185	49.48	1750600000	12	134400000
WP_010936250.1	WP_010936250.1	WP_010936250.1 MULTISPECIES: 30S ribosomal protein S10 [Dehalococcoides]	1	2	2	32.4	11.513	102	246.95	805340000	6	134220000
WP_010936268.1	WP_010936268.1	WP_010936268.1 MULTISPECIES: 30S ribosomal protein S5 [Dehalococcoides]	1	8	8	42.4	17.86	172	44.213	1879300000	13	130370000
WP_278813148.1	WP_278813148.1	WP_278813148.1 hypothetical protein [Dehalococcoides mccartyi]	1	8	8	57.7	14.038	123	49.619	1167400000	9	127840000
WP_340710989.1	WP_340710989.1	WP_340710989.1 DUF4870 domain-containing protein [Dehalococcoides mccartyi]	1	1	1	9.2	12.244	109	1.3687	380090000	3	126700000
WP_010936344.1	WP_010936344.1	WP_010936344.1 MULTISPECIES: 30S ribosomal protein S16 [Dehalococcoides]	1	2	2	40.2	9.0605	82	75.604	849740000	5	125510000
WP_010936247.1	WP_010936247.1	WP_010936247.1 MULTISPECIES: 30S ribosomal protein S12 [Dehalococcoides]	1	4	4	22.9	15.751	144	3.8171	995270000	8	124410000
WP_041341224.1	WP_041341224.1	WP_041341224.1 MULTISPECIES: 50S ribosomal protein L19 [Dehalococcoides]	1	3	3	22.8	15.103	136	6.7587	617500000	5	123500000
WP_010936337.1	WP_010936337.1	WP_010936337.1 MULTISPECIES: ATP synthase F1 subunit delta [Dehalococcoides]	1	8	8	42.2	19.872	180	99.676	1402900000	11	121790000
WP_010936264.1	WP_010936264.1	WP_010936264.1 MULTISPECIES: type Z 30S ribosomal protein S14 [Dehalococcoides]	1	1	1	19.7	7.0772	61	1.2366	357630000	3	119210000
WP_041340917.1	WP_041340917.1	WP_041340917.1 ferritin family protein [Dehalococcoides mccartyi]	1	4	4	44.6	11.468	101	31.606	944580000	8	118070000
WP_340710807.1	WP_340710807.1	WP_340710807.1 50S ribosomal protein L1 [Dehalococcoides mccartyi]	1	9	9	44.3	25.274	237	58.555	2098400000	16	117860000
WP_010936917.1	WP_010936917.1	WP_010936917.1 MULTISPECIES: DNA polymerase III subunit beta [Dehalococcoides]	1	13	13	47.9	40.675	378	77.852	3379100000	29	113530000
WP_058292095.1	WP_058292095.1	WP_058292095.1 MULTISPECIES: cell division protein FtsA [Dehalococcoides]	1	13	13	37.5	42.957	400	152.45	2811300000	21	112350000
WP_058292136.1	WP_058292136.1	WP_058292136.1 MULTISPECIES: phosphoenolpyruvate synthase [Dehalococcoides]	1	23	23	36.5	83.363	758	216.93	5625900000	43	111890000
WP_010936741.1	WP_010936741.1	WP_010936741.1 MULTISPECIES: 30S ribosomal protein S6 [Dehalococcoides]	1	7	7	49.5	12.503	109	13.062	1003100000	9	111450000
WP_012881741.1	WP_012881741.1	WP_012881741.1 MULTISPECIES: 30S ribosomal protein S7 [Dehalococcoides]	1	8	8	49.4	17.906	156	27.474	1641400000	12	109700000
WP_340710599.1	WP_340710599.1	WP_340710599.1 6,7-dimethyl-8-ribityllumazine synthase [Dehalococcoides mccartyi]	1	4	4	35.5	16.291	155	11.441	1366300000	9	109150000
WP_010936486.1	WP_010936486.1	WP_010936486.1 MULTISPECIES: 50S ribosomal protein L35 [Dehalococcoides]	1	2	2	31.3	7.7151	67	0.46091	320360000	3	106790000
WP_058292116.1	WP_058292116.1	WP_058292116.1 phosphoglycerate dehydrogenase [Dehalococcoides mccartyi]	1	19	19	41.3	56.367	526	223.1	3583200000	33	106490000
WP_340710055.1	WP_340710055.1	WP_340710055.1 master DNA invertase Mpi family serine-type recombinase [Dehalococcoides mccartyi]	1	1	1	4.2	24.263	213	0.41159	1376300000	13	105870000
WP_010936710.1	WP_010936710.1	WP_010936710.1 MULTISPECIES: hypothetical protein [Dehalococcoides]	1	2	2	25.6	8.839	78	3.4648	528840000	5	105770000
WP_010936413.1	WP_010936413.1	WP_010936413.1 MULTISPECIES: hypothetical protein [Dehalococcoides]	1	2	2	24.6	7.6287	69	0.69846	422960000	4	105740000
WP_279115505.1	WP_279115505.1	WP_279115505.1 glutamine synthetase family protein [Dehalococcoides mccartyi]	1	16	16	47	50.469	443	279.78	3317300000	27	102500000
WP_041341847.1	WP_041341847.1	WP_041341847.1 MULTISPECIES: sodium-translocating pyrophosphatase [Dehalococcoides]	1	13	13	21.8	73.339	708	137.5	3671000000	26	101810000
WP_340711140.1	WP_340711140.1	WP_340711140.1 acetyl-CoA decarbonylase/synthase complex subunit gamma [Dehalococcoides mccartyi]	1	14	14	34.2	48.725	448	34.021	2933400000	28	100470000
WP_041341452.1	WP_041341452.1	WP_041341452.1 adenosylhomocysteinase [Dehalococcoides mccartyi]	1	13	13	37.1	45.297	418	126.93	2875000000	25	99738000
WP_010936745.1	WP_010936745.1	WP_010936745.1 MULTISPECIES: hypothetical protein [Dehalococcoides]	1	2	2	23.8	8.8661	80	8.6344	577450000	6	96242000
WP_041223331.1	WP_041223331.1	WP_041223331.1 MULTISPECIES: Rieske (2Fe-2S) protein [Dehalococcoides]	1	4	4	26.5	14.28	132	7.4906	860900000	9	95656000
WP_010936730.1	WP_010936730.1	WP_010936730.1 MULTISPECIES: TrpB-like pyridoxal phosphate-dependent enzyme [Dehalococcoides]	1	10	10	22.5	50.012	454	102.85	2921600000	21	94768000
WP_041340959.1	WP_041340959.1	WP_041340959.1 4Fe-4S binding protein [Dehalococcoides mccartyi]	1	13	13	24.7	64.723	599	138.43	4045400000	36	94742000
WP_010936390.1	WP_010936390.1	WP_010936390.1 Ni/Fe hydrogenase subunit alpha [Dehalococcoides mccartyi]	1	18	18	36.3	53.322	479	295.14	4414100000	39	93288000
WP_340711194.1	WP_340711194.1	WP_340711194.1 DUF1015 domain-containing protein [Dehalococcoides mccartyi]	1	18	18	40.3	50.583	442	71.735	3055800000	31	93209000
WP_340710421.1	WP_340710421.1	WP_340710421.1 bifunctional phosphoribosylaminoimidazolecarboxamide formyltransferase/IMP cyclohydrolase [Dehalococcoides mccartyi]	1	15	15	38.4	55.762	513	192.22	3270600000	26	93137000
WP_010936256.1	WP_010936256.1	WP_010936256.1 MULTISPECIES: 50S ribosomal protein L22 [Dehalococcoides]	1	4	4	41.3	12.078	109	164.53	734950000	8	91869000
WP_041342173.1	WP_041342173.1	WP_041342173.1 slipin family protein [Dehalococcoides mccartyi]	1	6	6	25.8	29.749	267	138.66	1935500000	18	91427000
WP_010937057.1	WP_010937057.1	WP_010937057.1 MULTISPECIES: hypothetical protein [Dehalococcoides]	1	2	2	34.7	5.5725	49	0.81451	273940000	3	91313000
WP_340711284.1	WP_340711284.1	WP_340711284.1 AAA family ATPase [Dehalococcoides mccartyi]	1	7	7	17.3	59.126	520	51.456	3023300000	33	90793000
WP_010936116.1	WP_010936116.1	WP_010936116.1 MULTISPECIES: helix-turn-helix transcriptional regulator [Dehalococcoides]	1	4	4	35.3	14.865	133	67.065	722920000	8	90364000
WP_010937070.1	WP_010937070.1	WP_010937070.1 MULTISPECIES: carboxylating nicotinate-nucleotide diphosphorylase [Dehalococcoides]	1	6	6	25.3	30.626	285	34.576	1445100000	16	90322000
WP_340711291.1	WP_340711291.1	WP_340711291.1 DNA-directed RNA polymerase subunit alpha [Dehalococcoides mccartyi]	1	13	13	46.1	36.386	330	323.31	2293000000	21	90294000
WP_340711306.1	WP_340711306.1	WP_340711306.1 50S ribosomal protein L4 [Dehalococcoides mccartyi]	1	5	5	27.6	23.379	210	17.081	1251600000	14	89401000
WP_010936875.1	WP_010936875.1	WP_010936875.1 MULTISPECIES: hypothetical protein [Dehalococcoides]	1	5	5	64.1	8.6928	78	28.699	462180000	5	87075000
WP_010936995.1	WP_010936995.1	WP_010936995.1 MULTISPECIES: hypothetical protein [Dehalococcoides]	1	6	6	53.9	13.107	115	39.578	971890000	9	86697000
WP_010936251.1	WP_010936251.1	WP_010936251.1 MULTISPECIES: 50S ribosomal protein L3 [Dehalococcoides]	1	6	6	31.2	21.884	205	30.612	1626000000	17	86352000
WP_010937094.1	WP_010937094.1	WP_010937094.1 MULTISPECIES: fructose-6-phosphate aldolase [Dehalococcoides]	1	4	4	19.4	23.305	216	33.993	1064600000	12	86060000
WP_010936695.1	WP_010936695.1	WP_010936695.1 MULTISPECIES: 50S ribosomal protein L11 [Dehalococcoides]	1	3	3	24.3	14.66	140	45.534	832610000	10	83261000
WP_041342140.1	WP_041342140.1	WP_041342140.1 MULTISPECIES: 3-isopropylmalate dehydratase small subunit [Dehalococcoides]	1	4	4	31.3	18.017	166	31.785	904740000	11	82249000
WP_010936375.1	WP_010936375.1	WP_010936375.1 MULTISPECIES: alanine--glyoxylate aminotransferase family protein [Dehalococcoides]	1	12	12	36.2	39.113	362	41.454	2210700000	21	82066000
WP_010937294.1	WP_010937294.1	WP_010937294.1 MULTISPECIES: desulfoferrodoxin FeS4 iron-binding domain-containing protein [Dehalococcoides]	1	3	3	45.5	5.8768	55	4.1863	577800000	5	81432000
WP_340710367.1	WP_340710367.1	WP_340710367.1 rubrerythrin [Dehalococcoides mccartyi]	1	7	7	39.6	21.491	192	323.31	1159100000	13	81344000
WP_041341090.1	WP_041341090.1	WP_041341090.1 HEAT repeat domain-containing protein [Dehalococcoides mccartyi]	1	9	9	59.8	17.827	164	62.555	1113100000	13	81263000
WP_340710815.1	WP_340710815.1	WP_340710815.1 polyribonucleotide nucleotidyltransferase [Dehalococcoides mccartyi]	1	22	22	29.7	78.46	720	89.256	3802300000	43	80561000
WP_010936277.1	WP_010936277.1	WP_010936277.1 MULTISPECIES: 30S ribosomal protein S11 [Dehalococcoides]	1	2	2	15.4	13.678	130	8.1951	561750000	7	80250000
WP_010937083.1	WP_010937083.1	WP_010937083.1 NAD(P)H-dependent glycerol-3-phosphate dehydrogenase [Dehalococcoides mccartyi]	1	2	2	5.8	38.492	359	1.6279	1203100000	15	80207000
WP_010937071.1	WP_010937071.1	WP_010937071.1 MULTISPECIES: preprotein translocase subunit YajC [Dehalococcoides]	1	2	2	20.7	10.199	92	69.824	396890000	5	79379000
WP_010936736.1	WP_010936736.1	WP_010936736.1 PQQ-binding-like beta-propeller repeat protein [Dehalococcoides mccartyi]	1	6	6	23.7	39.421	371	167.39	1573400000	17	76606000
WP_010936983.1	WP_010936983.1	WP_010936983.1 MULTISPECIES: response regulator [Dehalococcoides]	1	5	5	33.3	20.214	180	34.977	1066800000	14	76203000
WP_340711293.1	WP_340711293.1	WP_340711293.1 30S ribosomal protein S4 [Dehalococcoides mccartyi]	1	7	7	31.9	23.437	207	38.125	1057300000	14	75522000
WP_010936261.1	WP_010936261.1	WP_010936261.1 MULTISPECIES: 50S ribosomal protein L14 [Dehalococcoides]	1	4	4	28.7	13.242	122	5.2613	753820000	10	75382000
WP_010936559.1	WP_010936559.1	WP_010936559.1 MULTISPECIES: ketol-acid reductoisomerase [Dehalococcoides]	1	10	10	39.2	36.372	332	194.99	2245900000	21	73781000
WP_010936343.1	WP_010936343.1	WP_010936343.1 MULTISPECIES: KH domain-containing protein [Dehalococcoides]	1	1	1	28	8.3147	75	2.6638	293690000	4	73423000
WP_340711235.1	WP_340711235.1	WP_340711235.1 F0F1 ATP synthase subunit epsilon [Dehalococcoides mccartyi]	1	3	3	20.7	15.444	140	22.817	435180000	5	73368000
WP_340710688.1	WP_340710688.1	WP_340710688.1 YidC/Oxa1 family membrane protein insertase [Dehalococcoides mccartyi]	1	3	3	10.2	35.528	315	25.064	758770000	10	73171000
WP_340711137.1	WP_340711137.1	WP_340711137.1 acetyl-CoA decarbonylase/synthase complex subunit delta [Dehalococcoides mccartyi]	1	8	8	28.8	34.247	313	62.279	1577400000	20	73162000
WP_041342167.1	WP_041342167.1	WP_041342167.1 ATP phosphoribosyltransferase regulatory subunit [Dehalococcoides mccartyi]	1	10	10	28.9	46.045	412	105.38	2303400000	25	72452000
WP_077975230.1	WP_077975230.1	WP_077975230.1 MULTISPECIES: NADH-quinone oxidoreductase subunit NuoF [Dehalococcoides]	1	19	19	26.5	68.003	623	39.133	3029700000	38	69321000
WP_278532969.1	WP_278532969.1	WP_278532969.1 response regulator transcription factor [Dehalococcoides mccartyi]	1	9	9	45.1	24.809	224	120.38	1167400000	15	69315000
WP_010936693.1	WP_010936693.1	WP_010936693.1 MULTISPECIES: 50S ribosomal protein L10 [Dehalococcoides]	1	3	3	17.6	18.806	176	17.768	760420000	11	69129000
WP_010936212.1	WP_010936212.1	WP_010936212.1 MULTISPECIES: ribose-phosphate pyrophosphokinase [Dehalococcoides]	1	7	7	23.1	35.633	324	24.93	1307400000	19	68812000
WP_278532391.1	WP_278532391.1	WP_278532391.1 ribosome-associated translation inhibitor RaiA [Dehalococcoides mccartyi]	1	4	4	25.7	20.787	179	36.099	688120000	10	68812000
WP_010937308.1	WP_010937308.1	WP_010937308.1 MULTISPECIES: 30S ribosomal protein S20 [Dehalococcoides]	1	2	2	27.3	9.5249	88	189.45	651080000	4	67553000
WP_340710896.1	WP_340710896.1	WP_340710896.1 hypothetical protein [Dehalococcoides mccartyi]	1	2	2	21.9	7.3414	64	0.38731	404460000	6	67410000
WP_340710412.1	WP_340710412.1	WP_340710412.1 50S ribosomal protein L25/general stress protein Ctc [Dehalococcoides mccartyi]	1	4	4	21.6	24.217	218	103.3	1009200000	12	66376000
WP_340711301.1	WP_340711301.1	WP_340711301.1 50S ribosomal protein L15 [Dehalococcoides mccartyi]	1	5	5	30.7	16.683	153	323.31	737410000	10	66349000
WP_041341444.1	WP_041341444.1	WP_041341444.1 MULTISPECIES: 30S ribosomal protein S13 [Dehalococcoides]	1	2	2	14.7	14.751	129	3.4153	522980000	8	65373000
WP_010936740.1	WP_010936740.1	WP_010936740.1 MULTISPECIES: single-stranded DNA-binding protein [Dehalococcoides]	1	5	5	41.5	15.215	135	12.379	1046200000	12	64444000
WP_340710534.1	WP_340710534.1	WP_340710534.1 DegV family protein [Dehalococcoides mccartyi]	1	3	3	14.2	30.403	281	3.8895	707070000	11	64279000
WP_010936122.1	WP_010936122.1	WP_010936122.1 MULTISPECIES: cell division protein FtsA [Dehalococcoides]	1	9	9	21.8	43.865	408	35.162	1839900000	23	63539000
WP_340711351.1	WP_340711351.1	WP_340711351.1 DegV family protein [Dehalococcoides mccartyi]	1	7	7	37.3	29.439	279	170.47	1269100000	17	63493000
WP_010936263.1	WP_010936263.1	WP_010936263.1 MULTISPECIES: 50S ribosomal protein L5 [Dehalococcoides]	1	5	5	42.5	20.056	179	102.22	1160100000	12	63054000
WP_041343345.1	WP_041343345.1	WP_041343345.1 MULTISPECIES: twin-arginine translocase TatA/TatE family subunit [Dehalococcoides]	1	2	2	36.9	7.1353	65	3.9825	252100000	4	63024000
WP_231935529.1	WP_231935529.1	WP_231935529.1 MULTISPECIES: 50S ribosomal protein L28 [Dehalococcoides]	1	2	2	37.9	6.5256	58	14.959	215550000	3	62635000
WP_010936262.1	WP_010936262.1	WP_010936262.1 MULTISPECIES: 50S ribosomal protein L24 [Dehalococcoides]	1	4	4	26.2	11.507	103	4.5309	420440000	6	62613000
WP_077975107.1	WP_077975107.1	WP_077975107.1 MULTISPECIES: histidine triad nucleotide-binding protein [Dehalococcoides]	1	5	5	53.1	12.42	113	45.267	716840000	10	61996000
WP_340711366.1	WP_340711366.1	WP_340711366.1 rubrerythrin family protein [Dehalococcoides mccartyi]	1	4	4	33.3	17.557	165	112.66	776470000	11	60965000
WP_171973454.1	WP_171973454.1	WP_171973454.1 MULTISPECIES: 50S ribosomal protein L21 [Dehalococcoides]	1	1	1	15.9	14.034	132	23.043	476960000	6	60926000
WP_278532530.1	WP_278532530.1	WP_278532530.1 tetrathionate reductase subunit A [Dehalococcoides mccartyi]	1	29	29	31	117.64	1070	323.31	4729400000	68	60583000
WP_010936881.1	WP_010936881.1	WP_010936881.1 SIMPL domain-containing protein [Dehalococcoides mccartyi]	1	4	4	17.3	26.716	254	22.269	600280000	10	60028000
WP_041341540.1	WP_041341540.1	WP_041341540.1 MULTISPECIES: bifunctional nuclease family protein [Dehalococcoides]	1	6	6	32.3	21.205	189	14.697	869290000	14	59929000
WP_010935950.1	WP_010935950.1	WP_010935950.1 MULTISPECIES: NAD(P)H-dependent oxidoreductase subunit E [Dehalococcoides]	1	1	1	9	17.228	155	1.2758	520820000	6	59692000
WP_010937014.1	WP_010937014.1	WP_010937014.1 MULTISPECIES: 50S ribosomal protein L27 [Dehalococcoides]	1	1	1	13.1	9.1514	84	0.75161	440610000	6	59119000
WP_010936213.1	WP_010936213.1	WP_010936213.1 serine hydroxymethyltransferase [Dehalococcoides mccartyi]	1	10	10	32	45.185	415	110.71	1594500000	26	58168000
WP_340710560.1	WP_340710560.1	WP_340710560.1 peptidylprolyl isomerase [Dehalococcoides mccartyi]	1	4	4	28.2	22.416	209	19.419	580680000	10	58068000
WP_340710995.1	WP_340710995.1	WP_340710995.1 hypothetical protein [Dehalococcoides mccartyi]	1	27	27	38.1	85.054	843	323.31	4792200000	71	57900000
WP_010937277.1	WP_010937277.1	WP_010937277.1 MULTISPECIES: recombinase RecA [Dehalococcoides]	1	11	11	40.4	36.16	337	225.38	1238700000	20	57387000
WP_340710424.1	WP_340710424.1	WP_340710424.1 transcription termination factor Rho [Dehalococcoides mccartyi]	1	17	17	46.5	47.58	424	111.34	2132700000	30	56885000
WP_041341439.1	WP_041341439.1	WP_041341439.1 50S ribosomal protein L6 [Dehalococcoides mccartyi]	1	6	6	43.4	19.484	182	32.503	872110000	13	54545000
WP_041341643.1	WP_041341643.1	WP_041341643.1 MULTISPECIES: methyl viologen-reducing hydrogenase [Dehalococcoides]	1	8	8	25.3	33.923	312	48.659	1687400000	16	54155000
WP_041342147.1	WP_041342147.1	WP_041342147.1 dihydroxy-acid dehydratase [Dehalococcoides mccartyi]	1	14	14	26.1	58.944	555	116.87	1944800000	30	54126000
WP_340710455.1	WP_340710455.1	WP_340710455.1 pilus assembly protein PilM [Dehalococcoides mccartyi]	1	11	11	25.7	54.347	494	149.36	1497800000	26	53470000
WP_041343377.1	WP_041343377.1	WP_041343377.1 MULTISPECIES: YbjQ family protein [Dehalococcoides]	1	2	2	29.8	11.274	104	71.532	567670000	7	52976000
WP_010936964.1	WP_010936964.1	WP_010936964.1 MULTISPECIES: 50S ribosomal protein L32 [Dehalococcoides]	1	1	1	13.9	7.7719	72	1.4547	158920000	3	52973000
WP_010936466.1	WP_010936466.1	WP_010936466.1 MULTISPECIES: pyruvate synthase subunit PorB [Dehalococcoides]	1	7	7	19.5	34.52	313	107.1	1303800000	18	52714000
WP_041343310.1	WP_041343310.1	WP_041343310.1 MULTISPECIES: hypothetical protein [Dehalococcoides]	1	2	2	41.1	7.8028	73	29.789	487990000	4	52572000
WP_010936942.1	WP_010936942.1	WP_010936942.1 MULTISPECIES: hypothetical protein [Dehalococcoides]	1	1	1	10.6	7.9189	66	0.34173	258000000	5	51600000
WP_340711168.1	WP_340711168.1	WP_340711168.1 HD domain-containing phosphohydrolase [Dehalococcoides mccartyi]	1	10	10	32.3	37.153	334	53.952	1171700000	23	50213000
WP_010936953.1	WP_010936953.1	WP_010936953.1 DegV family protein [Dehalococcoides mccartyi]	1	6	6	30.5	30.558	279	70.7	948920000	19	49943000
WP_010936172.1	WP_010936172.1	WP_010936172.1 MULTISPECIES: nucleoside-diphosphate kinase [Dehalococcoides]	1	5	5	42.3	15.774	142	23.09	681110000	9	49607000
WP_010936339.1	WP_010936339.1	WP_010936339.1 MULTISPECIES: ATP synthase F1 subunit gamma [Dehalococcoides]	1	6	6	20.4	31.643	285	36.367	994620000	14	49595000
WP_041341497.1	WP_041341497.1	WP_041341497.1 MULTISPECIES: diaminopimelate decarboxylase [Dehalococcoides]	1	11	11	29.7	47.295	434	104.75	1194500000	22	49436000
WP_041343215.1	WP_041343215.1	WP_041343215.1 hypothetical protein [Dehalococcoides mccartyi]	1	3	3	33.8	14.946	145	101.43	617520000	7	48786000
WP_041223332.1	WP_041223332.1	WP_041223332.1 MULTISPECIES: ATP-dependent zinc metalloprotease FtsH [Dehalococcoides]	1	17	17	30.5	66.393	604	159.42	2406300000	38	48045000
WP_041223364.1	WP_041223364.1	WP_041223364.1 3-isopropylmalate dehydratase large subunit [Dehalococcoides mccartyi]	1	8	8	23	44.641	417	48.202	1278500000	23	47496000
WP_041342143.1	WP_041342143.1	WP_041342143.1 acetolactate synthase small subunit [Dehalococcoides mccartyi]	1	5	5	26.4	19.578	178	15.42	663140000	14	47367000
WP_340710523.1	WP_340710523.1	WP_340710523.1 ACP S-malonyltransferase [Dehalococcoides mccartyi]	1	9	9	40.6	32.448	310	99.947	1083000000	17	47072000
WP_340710526.1	WP_340710526.1	WP_340710526.1 enoyl-ACP reductase [Dehalococcoides mccartyi]	1	8	8	31.9	29.976	279	3.8974	830940000	17	46116000
WP_340710532.1	WP_340710532.1	WP_340710532.1 DegV family protein [Dehalococcoides mccartyi]	1	9	9	39.9	33.611	311	166.64	920650000	20	46032000
WP_041342315.1	WP_041342315.1	WP_041342315.1 superoxide dismutase [Dehalococcoides mccartyi]	1	6	6	32.8	22.031	192	30.204	660650000	14	45603000
WP_278545066.1	WP_278545066.1	WP_278545066.1 DUF4389 domain-containing protein [Dehalococcoides mccartyi]	1	2	2	19.5	24.197	210	80.22	638080000	8	44464000
WP_041342438.1	WP_041342438.1	WP_041342438.1 30S ribosomal protein S18 [Dehalococcoides mccartyi]	1	3	3	17.7	16.466	147	1.7179	570750000	8	44160000
WP_010935994.1	WP_010935994.1	WP_010935994.1 MULTISPECIES: YfhL family 4Fe-4S dicluster ferredoxin [Dehalococcoides]	1	1	1	17.9	9.2545	84	11.542	220240000	5	44048000
WP_010936162.1	WP_010936162.1	WP_010936162.1 GuaB3 family IMP dehydrogenase-related protein [Dehalococcoides mccartyi]	1	3	3	9.7	40.397	381	95.731	1013000000	23	44041000
WP_278532744.1	WP_278532744.1	WP_278532744.1 FmdE family protein [Dehalococcoides mccartyi]	1	2	2	8	19.48	175	0.79032	351710000	8	43964000
WP_041342350.1	WP_041342350.1	WP_041342350.1 aspartate-semialdehyde dehydrogenase [Dehalococcoides mccartyi]	1	6	6	21.9	37.231	338	47.579	887170000	19	43637000
WP_058292242.1	WP_058292242.1	WP_058292242.1 GatB/YqeY domain-containing protein [Dehalococcoides mccartyi]	1	4	4	32.9	16.753	149	31.192	438510000	9	43605000
WP_010936675.1	WP_010936675.1	WP_010936675.1 MULTISPECIES: 4-hydroxy-tetrahydrodipicolinate synthase [Dehalococcoides]	1	8	8	35.7	31.964	297	56.773	1066300000	18	43501000
WP_278811992.1	WP_278811992.1	WP_278811992.1 sodium-extruding oxaloacetate decarboxylase subunit alpha [Dehalococcoides mccartyi]	1	12	12	24.4	63.664	587	49.911	1466300000	31	43272000
WP_010936254.1	WP_010936254.1	WP_010936254.1 MULTISPECIES: 50S ribosomal protein L2 [Dehalococcoides]	1	5	5	22.6	29.832	274	7.4864	770010000	17	43193000
WP_340710582.1	WP_340710582.1	WP_340710582.1 elongation factor G [Dehalococcoides mccartyi]	1	22	22	41.6	73.34	683	244.11	3928700000	44	42418000
WP_041341411.1	WP_041341411.1	WP_041341411.1 MULTISPECIES: chorismate synthase [Dehalococcoides]	1	6	6	23.1	38.739	364	37.024	1039100000	17	42147000
WP_010936905.1	WP_010936905.1	WP_010936905.1 site-specific tyrosine recombinase XerD [Dehalococcoides mccartyi]	1	10	10	28.5	34.289	302	36.756	1009100000	19	41187000
WP_340711327.1	WP_340711327.1	WP_340711327.1 isocitrate/isopropylmalate dehydrogenase family protein [Dehalococcoides mccartyi]	1	12	12	35.7	39.384	359	103.43	966690000	21	40574000
WP_010936712.1	WP_010936712.1	WP_010936712.1 MULTISPECIES: hypothetical protein [Dehalococcoides]	1	3	3	53	9.1803	83	19.535	577990000	7	40380000
WP_077975502.1	WP_077975502.1	WP_077975502.1 DAK2 domain-containing protein [Dehalococcoides mccartyi]	1	14	14	35.8	59.074	544	158.83	1365500000	31	39871000
WP_041341543.1	WP_041341543.1	WP_041341543.1 F0F1 ATP synthase subunit A [Dehalococcoides mccartyi]	1	2	2	5.4	34.789	314	0.73385	278270000	7	39753000
WP_058291945.1	WP_058291945.1	WP_058291945.1 MerR family transcriptional regulator [Dehalococcoides mccartyi]	1	5	5	47.3	16.644	146	82.89	474350000	12	39529000
WP_010936597.1	WP_010936597.1	WP_010936597.1 MULTISPECIES: elongation factor P [Dehalococcoides]	1	2	2	10.1	21.214	188	32.504	353550000	9	39283000
WP_041340997.1	WP_041340997.1	WP_041340997.1 MULTISPECIES: hypothetical protein [Dehalococcoides]	1	1	1	6	17.607	167	4.1597	156780000	4	39196000
WP_058292114.1;WP_340711064.1	WP_058292114.1	WP_058292114.1 DNA-directed RNA polymerase subunit beta [Dehalococcoides mccartyi]	2	36	36	35.1	144.07	1295	323.31	3883800000	91	38802000
WP_077975549.1	WP_077975549.1	WP_077975549.1 hypothetical protein [Dehalococcoides mccartyi]	1	2	2	14.1	20.557	191	24.599	267520000	7	38217000
WP_340710697.1	WP_340710697.1	WP_340710697.1 leucyl aminopeptidase [Dehalococcoides mccartyi]	1	10	10	26.1	52.303	495	169.99	1088100000	28	37983000
WP_301084989.1	WP_301084989.1	WP_301084989.1 serine--tRNA ligase [Dehalococcoides mccartyi]	1	8	8	22.8	47.381	413	20.99	833100000	22	37868000
WP_010936656.1	WP_010936656.1	WP_010936656.1 MULTISPECIES: SHOCT domain-containing protein [Dehalococcoides]	1	1	1	15	9.3039	80	17.288	151530000	3	37834000
WP_332445737.1	WP_332445737.1	WP_332445737.1 hypothetical protein [Dehalococcoides mccartyi]	1	1	1	7.6	10.408	92	0.63691	222820000	6	37137000
WP_010936904.1	WP_010936904.1	WP_010936904.1 MULTISPECIES: hypothetical protein [Dehalococcoides]	1	2	2	33	9.1477	88	28.791	222360000	6	37059000
WP_010936253.1	WP_010936253.1	WP_010936253.1 MULTISPECIES: 50S ribosomal protein L23 [Dehalococcoides]	1	3	3	26.6	10.64	94	11.487	292780000	8	36597000
WP_010936159.1	WP_010936159.1	WP_010936159.1 pyridoxal 5-phosphate synthase lyase subunit PdxS [Dehalococcoides mccartyi]	1	7	7	24.6	31.177	293	26.656	723290000	20	36164000
WP_340710892.1	WP_340710892.1	WP_340710892.1 type I restriction enzyme HsdR N-terminal domain-containing protein [Dehalococcoides mccartyi]	1	6	6	25	29.861	260	81.027	702880000	17	36098000
WP_340711009.1	WP_340711009.1	WP_340711009.1 LL-diaminopimelate aminotransferase [Dehalococcoides mccartyi]	1	7	7	21.1	42.525	388	23.06	754030000	21	35906000
WP_278532662.1	WP_278532662.1	WP_278532662.1 nuclear transport factor 2 family protein [Dehalococcoides mccartyi]	1	3	3	10.2	19.645	177	55.106	286100000	8	35763000
WP_010937279.1	WP_010937279.1	WP_010937279.1 ribonuclease Y [Dehalococcoides mccartyi]	1	10	10	19.7	58.972	527	46.393	1066000000	27	35684000
WP_041342122.1	WP_041342122.1	WP_041342122.1 MULTISPECIES: ABC transporter ATP-binding protein [Dehalococcoides]	1	3	3	12.4	28	251	1.3734	570000000	15	35450000
WP_340711109.1	WP_340711109.1	WP_340711109.1 2Fe-2S iron-sulfur cluster-binding protein [Dehalococcoides mccartyi]	1	4	4	17.9	26.479	240	68.566	652130000	17	35413000
WP_340710406.1	WP_340710406.1	WP_340710406.1 DNA polymerase III subunit alpha [Dehalococcoides mccartyi]	1	5	5	5	131.05	1170	6.3379	2660600000	74	35404000
WP_340711312.1	WP_340711312.1	WP_340711312.1 3-dehydroquinate synthase [Dehalococcoides mccartyi]	1	12	12	39.3	39.058	359	79.467	1148600000	22	35389000
WP_010937061.1	WP_010937061.1	WP_010937061.1 MULTISPECIES: TraR/DksA C4-type zinc finger protein [Dehalococcoides]	1	2	2	18.7	14.085	123	12.922	352450000	10	35245000
WP_010936689.1	WP_010936689.1	WP_010936689.1 GNAT family N-acetyltransferase [Dehalococcoides mccartyi]	1	4	4	16.7	31.932	288	12.939	487670000	14	34833000
WP_010936113.1	WP_010936113.1	WP_010936113.1 protein translocase subunit SecD [Dehalococcoides mccartyi]	1	5	5	13.6	48.226	449	85.53	623400000	18	34633000
WP_010935868.1	WP_010935868.1	WP_010935868.1 MULTISPECIES: 2-C-methyl-D-erythritol 2,4-cyclodiphosphate synthase [Dehalococcoides]	1	3	3	24.8	16.633	157	17.933	309940000	9	34437000
WP_340710633.1	WP_340710633.1	WP_340710633.1 GNAT family N-acetyltransferase [Dehalococcoides mccartyi]	1	24	24	34.5	97.627	891	295.84	2867700000	59	34354000
WP_340710250.1	WP_340710250.1	WP_340710250.1 tetratricopeptide repeat protein [Dehalococcoides mccartyi]	1	7	7	32.1	29.819	268	24.947	615080000	16	34061000
WP_010937006.1	WP_010937006.1	WP_010937006.1 MULTISPECIES: YajQ family cyclic di-GMP-binding protein [Dehalococcoides]	1	3	3	24.5	18.461	163	27.35	238390000	7	34055000
WP_340711189.1	WP_340711189.1	WP_340711189.1 DNA-directed RNA polymerase subunit beta [Dehalococcoides mccartyi]	1	28	28	24.7	141.44	1272	116.58	2867800000	82	34025000
WP_041342263.1	WP_041342263.1	WP_041342263.1 NADH-quinone oxidoreductase subunit D [Dehalococcoides mccartyi]	1	6	6	16.6	41.757	367	14.534	813800000	22	33891000
WP_010936120.1	WP_010936120.1	WP_010936120.1 MULTISPECIES: division/cell wall cluster transcriptional repressor MraZ [Dehalococcoides]	1	4	4	26.1	16.028	142	1.8008	441140000	11	33418000
WP_041342157.1	WP_041342157.1	WP_041342157.1 adenylosuccinate lyase [Dehalococcoides mccartyi]	1	12	12	29.5	50.899	451	129.55	1317000000	32	33410000
WP_010936364.1	WP_010936364.1	WP_010936364.1 MULTISPECIES: tubulin/FtsZ family protein [Dehalococcoides]	1	5	5	14	43.785	392	5.1152	951240000	27	33359000
WP_340710597.1	WP_340710597.1	WP_340710597.1 bifunctional diaminohydroxyphosphoribosylaminopyrimidine deaminase/5-amino-6-(5-phosphoribosylamino)uracil reductase RibD [Dehalococcoides mccartyi]	1	7	7	24.1	38.921	365	98.452	956930000	26	32838000
WP_340710910.1	WP_340710910.1	WP_340710910.1 Hsp20/alpha crystallin family protein [Dehalococcoides mccartyi]	1	4	4	37.7	18.429	162	24.04	261290000	8	32661000
WP_010936258.1	WP_010936258.1	WP_010936258.1 MULTISPECIES: 50S ribosomal protein L16 [Dehalococcoides]	1	3	3	17.4	16.674	149	1.9271	431920000	7	32572000
WP_340711329.1	WP_340711329.1	WP_340711329.1 3-isopropylmalate dehydratase large subunit [Dehalococcoides mccartyi]	1	10	10	31.7	44.297	417	133.26	878840000	25	32557000
WP_010936156.1	WP_010936156.1	WP_010936156.1 MULTISPECIES: 30S ribosomal protein S2 [Dehalococcoides]	1	8	8	29.4	27.586	245	44.468	678480000	18	32450000
WP_010936561.1	WP_010936561.1	WP_010936561.1 biosynthetic-type acetolactate synthase large subunit [Dehalococcoides mccartyi]	1	8	8	14.8	61.907	569	16.535	1317600000	23	32254000
WP_096476666.1	WP_096476666.1	WP_096476666.1 MULTISPECIES: 3-isopropylmalate dehydrogenase [Dehalococcoides]	1	9	9	30.1	39.335	365	16.325	1077300000	22	32049000
WP_010936910.1	WP_010936910.1	WP_010936910.1 MULTISPECIES: hypothetical protein [Dehalococcoides]	1	2	2	26.4	7.975	72	3.167	168770000	5	31415000
WP_340710963.1	WP_340710963.1	WP_340710963.1 SufD family Fe-S cluster assembly protein [Dehalococcoides mccartyi]	1	10	10	29.7	45.29	411	18.612	1093000000	30	31358000
WP_010935838.1	WP_010935838.1	WP_010935838.1 MULTISPECIES: universal stress protein [Dehalococcoides]	1	2	2	15.5	15.638	142	21.095	311090000	10	31109000
WP_041342443.1	WP_041342443.1	WP_041342443.1 hypothetical protein [Dehalococcoides mccartyi]	1	13	13	31.7	48.642	441	323.31	1620700000	42	30932000
WP_340710457.1	WP_340710457.1	WP_340710457.1 hypothetical protein [Dehalococcoides mccartyi]	1	3	3	12.6	52.39	507	43.333	678380000	17	29283000
WP_023651713.1	WP_023651713.1	WP_023651713.1 MULTISPECIES: hypothetical protein [Dehalococcoides]	1	1	1	13.8	9.1175	80	0.95972	116110000	4	29028000
WP_340711279.1	WP_340711279.1	WP_340711279.1 S-methyl-5-thioadenosine phosphorylase [Dehalococcoides mccartyi]	1	6	6	31	31.747	294	58.499	581150000	18	28810000
WP_023651995.1	WP_023651995.1	WP_023651995.1 MULTISPECIES: 3-isopropylmalate dehydratase small subunit [Dehalococcoides]	1	5	5	38.3	18.12	167	19.962	532820000	11	28349000
WP_058292891.1	WP_058292891.1	WP_058292891.1 MULTISPECIES: aspartate kinase [Dehalococcoides]	1	5	5	17.8	42.935	405	50.473	881580000	24	27885000
WP_077975500.1	WP_077975500.1	WP_077975500.1 argininosuccinate synthase [Dehalococcoides mccartyi]	1	11	11	26.1	45.009	406	60.865	921320000	26	27818000
WP_010937065.1	WP_010937065.1	WP_010937065.1 MULTISPECIES: hypothetical protein [Dehalococcoides]	1	4	4	25.7	15.09	136	1.7014	239260000	8	27801000
WP_041342163.1	WP_041342163.1	WP_041342163.1 MULTISPECIES: imidazoleglycerol-phosphate dehydratase HisB [Dehalococcoides]	1	4	4	20.4	21.343	196	1.7116	492220000	13	27758000
WP_231935538.1	WP_231935538.1	WP_231935538.1 MULTISPECIES: hydrogenase nickel incorporation protein HypB [Dehalococcoides]	1	5	5	28.4	23.528	218	25.478	586040000	14	27202000
WP_340710423.1	WP_340710423.1	WP_340710423.1 AAA family ATPase [Dehalococcoides mccartyi]	1	15	15	20.7	91.449	812	67.122	1300700000	48	27097000
WP_340710202.1	WP_340710202.1	WP_340710202.1 ATP-dependent Clp protease ATP-binding subunit [Dehalococcoides mccartyi]	1	17	17	25.5	91.676	824	210.72	2481900000	50	26949000
WP_340710501.1	WP_340710501.1	WP_340710501.1 fasciclin domain-containing protein [Dehalococcoides mccartyi]	1	3	3	32.1	14.685	134	13.02	365550000	10	26849000
WP_324665704.1	WP_324665704.1	WP_324665704.1 translation initiation factor IF-3 [Dehalococcoides mccartyi]	1	5	5	34.1	20.04	179	37.594	319230000	11	26222000
WP_010936271.1	WP_010936271.1	WP_010936271.1 preprotein translocase subunit SecY [Dehalococcoides mccartyi]	1	3	3	7.3	47.571	438	3.5394	363550000	14	25968000
WP_340711124.1	WP_340711124.1	WP_340711124.1 ATP-dependent Clp protease proteolytic subunit [Dehalococcoides mccartyi]	1	2	2	18.5	22.063	200	6.2418	300610000	10	25956000
WP_340711395.1	WP_340711395.1	WP_340711395.1 phenylalanine--tRNA ligase subunit beta [Dehalococcoides mccartyi]	1	15	15	21.1	89.648	809	99.102	1225500000	46	25765000
WP_010936411.1	WP_010936411.1	WP_010936411.1 MULTISPECIES: cell division protein FtsZ [Dehalococcoides]	1	9	9	33	39.527	376	38.391	670890000	25	25626000
WP_010936209.1	WP_010936209.1	WP_010936209.1 MULTISPECIES: response regulator transcription factor [Dehalococcoides]	1	4	4	20.3	25.521	232	105.88	433540000	17	25502000
WP_041341278.1	WP_041341278.1	WP_041341278.1 MULTISPECIES: translation elongation factor Ts [Dehalococcoides]	1	3	3	18	18.495	167	2.0121	301010000	10	25341000
WP_340710522.1	WP_340710522.1	WP_340710522.1 3-oxoacyl-[acyl-carrier-protein] reductase [Dehalococcoides mccartyi]	1	4	4	22	26.081	250	52.975	378570000	14	25261000
WP_010936359.1	WP_010936359.1	WP_010936359.1 MULTISPECIES: YbaB/EbfC family nucleoid-associated protein [Dehalococcoides]	1	4	4	28.3	10.92	99	42.071	299780000	7	25210000
WP_010936267.1	WP_010936267.1	WP_010936267.1 MULTISPECIES: 50S ribosomal protein L18 [Dehalococcoides]	1	1	1	10.7	13.331	121	2.5759	150700000	6	25116000
WP_278532532.1	WP_278532532.1	WP_278532532.1 4Fe-4S dicluster domain-containing protein [Dehalococcoides mccartyi]	1	3	3	11.5	34.744	312	17.113	476290000	19	25068000
WP_010937203.1	WP_010937203.1	WP_010937203.1 reductive dehalogenase [Dehalococcoides mccartyi]	1	8	8	29.6	52.342	469	103.41	807750000	24	24989000
WP_041341275.1	WP_041341275.1	WP_041341275.1 MULTISPECIES: UMP kinase [Dehalococcoides]	1	3	3	21.2	25.978	241	78.538	323580000	13	24891000
WP_041342480.1	WP_041342480.1	WP_041342480.1 hypothetical protein [Dehalococcoides mccartyi]	1	10	10	28.2	42.288	376	87.46	629020000	25	24588000
WP_340710306.1	WP_340710306.1	WP_340710306.1 prephenate dehydratase domain-containing protein [Dehalococcoides mccartyi]	1	5	5	20.7	31.191	276	2.439	478900000	18	24513000
WP_332445732.1	WP_332445732.1	WP_332445732.1 hypothetical protein [Dehalococcoides mccartyi]	1	1	1	22.2	9.4478	81	16.754	73481000	3	24494000
WP_340710553.1	WP_340710553.1	WP_340710553.1 flavodoxin family protein [Dehalococcoides mccartyi]	1	5	5	34.2	20.58	190	33.574	293030000	12	24419000
WP_340711339.1	WP_340711339.1	WP_340711339.1 preprotein translocase subunit SecA [Dehalococcoides mccartyi]	1	20	20	24.3	106.89	952	303.43	1876500000	60	24412000
WP_041223348.1	WP_041223348.1	WP_041223348.1 MULTISPECIES: hypothetical protein [Dehalococcoides]	1	2	2	24.3	12.398	111	3.8795	143900000	6	23984000
WP_340710166.1	WP_340710166.1	WP_340710166.1 Mrp/NBP35 family ATP-binding protein [Dehalococcoides mccartyi]	1	3	3	11.6	35.34	328	8.5179	501860000	19	23945000
WP_340711325.1	WP_340711325.1	WP_340711325.1 malate dehydrogenase [Dehalococcoides mccartyi]	1	6	6	23.5	31.792	307	104.57	557070000	19	23772000
WP_041342547.1	WP_041342547.1	WP_041342547.1 MarR family winged helix-turn-helix transcriptional regulator [Dehalococcoides mccartyi]	1	5	5	36.5	18.045	156	5.8932	438080000	11	23739000
WP_010936817.1	WP_010936817.1	WP_010936817.1 MULTISPECIES: P-II family nitrogen regulator [Dehalococcoides]	1	2	2	16.1	12.446	112	4.9528	166150000	7	23736000
WP_340710654.1	WP_340710654.1	WP_340710654.1 cysteine synthase A [Dehalococcoides mccartyi]	1	6	6	22.2	34.059	320	12.902	472510000	20	23626000
WP_041340758.1	WP_041340758.1	WP_041340758.1 MULTISPECIES: orotidine-5-phosphate decarboxylase [Dehalococcoides]	1	4	4	20.7	29.77	270	16.519	423590000	18	23533000
WP_041341906.1	WP_041341906.1	WP_041341906.1 ABC transporter permease [Dehalococcoides mccartyi]	1	3	3	10.6	40.083	360	23.426	188210000	8	23527000
WP_340711250.1	WP_340711250.1	WP_340711250.1 thioredoxin-disulfide reductase [Dehalococcoides mccartyi]	1	4	4	17.3	32.494	306	13.978	423120000	18	23507000
WP_010936671.1	WP_010936671.1	WP_010936671.1 MULTISPECIES: 30S ribosomal protein S15 [Dehalococcoides]	1	3	3	31	10.034	87	41.935	199200000	7	23332000
WP_041342347.1	WP_041342347.1	WP_041342347.1 4-hydroxy-tetrahydrodipicolinate reductase [Dehalococcoides mccartyi]	1	4	4	13.7	27.885	263	79.955	457330000	19	23064000
WP_041341761.1	WP_041341761.1	WP_041341761.1 trigger factor [Dehalococcoides mccartyi]	1	9	9	23.7	51.054	448	48.39	738320000	30	22889000
WP_340710471.1	WP_340710471.1	WP_340710471.1 tryptophan--tRNA ligase [Dehalococcoides mccartyi]	1	6	6	24.5	36.528	323	35.267	532790000	18	22717000
WP_041343117.1	WP_041343117.1	WP_041343117.1 MULTISPECIES: hypothetical protein [Dehalococcoides]	1	3	3	29.2	14.76	137	31.09	157280000	7	22468000
WP_340710927.1	WP_340710927.1	WP_340710927.1 NADH-quinone oxidoreductase subunit I [Dehalococcoides mccartyi]	1	4	4	26.2	20.586	183	20.294	289720000	13	22286000
WP_340711038.1	WP_340711038.1	WP_340711038.1 7-cyano-7-deazaguanine synthase [Dehalococcoides mccartyi]	1	1	1	3.5	21.704	200	0.32008	265920000	12	22160000
WP_010936480.1	WP_010936480.1	WP_010936480.1 MULTISPECIES: phosphoglycerate kinase [Dehalococcoides]	1	9	9	30.7	42.847	397	24.091	724340000	30	22109000
WP_324664896.1	WP_324664896.1	WP_324664896.1 AIR synthase family protein [Dehalococcoides mccartyi]	1	4	4	16.2	38.158	357	51.639	518220000	22	21962000
WP_041341110.1	WP_041341110.1	WP_041341110.1 TM2 domain-containing protein [Dehalococcoides mccartyi]	1	1	1	11.2	11.542	107	4.0907	64470000	3	21490000
WP_301084866.1	WP_301084866.1	WP_301084866.1 DUF3786 domain-containing protein [Dehalococcoides mccartyi]	1	6	6	38.3	24.245	214	118.19	370060000	14	21432000
WP_010936282.1	WP_010936282.1	WP_010936282.1 MULTISPECIES: 50S ribosomal protein L13 [Dehalococcoides]	1	5	5	37.8	15.943	143	3.6041	588480000	10	21423000
WP_058292649.1	WP_058292649.1	WP_058292649.1 trypsin-like peptidase domain-containing protein [Dehalococcoides mccartyi]	1	2	2	7.7	28.391	271	1.8154	128210000	6	21368000
WP_340710902.1	WP_340710902.1	WP_340710902.1 hypothetical protein [Dehalococcoides mccartyi]	1	9	9	20.5	53.687	474	20.955	796900000	32	21357000
WP_041342383.1	WP_041342383.1	WP_041342383.1 MULTISPECIES: transcription termination/antitermination protein NusG [Dehalococcoides]	1	3	3	21.5	20.226	177	12.393	228430000	11	20766000
WP_041342911.1	WP_041342911.1	WP_041342911.1 MULTISPECIES: type II secretion system F family protein [Dehalococcoides]	1	7	7	24.2	43.548	401	99.218	443160000	20	20612000
WP_041341204.1	WP_041341204.1	WP_041341204.1 ATP-binding protein [Dehalococcoides mccartyi]	1	14	14	32.1	59.111	530	114.57	800770000	39	20533000
WP_340710699.1	WP_340710699.1	WP_340710699.1 DUF362 domain-containing protein [Dehalococcoides mccartyi]	1	7	7	35.2	27.277	244	58.737	321470000	15	20484000
WP_340711276.1	WP_340711276.1	WP_340711276.1 ABC transporter permease [Dehalococcoides mccartyi]	1	1	1	4.7	40.281	365	56.75	122590000	6	20432000
WP_041342474.1	WP_041342474.1	WP_041342474.1 MULTISPECIES: glutamate synthase-related protein [Dehalococcoides]	1	12	12	31.6	54.067	500	83.606	732620000	32	20243000
WP_041342441.1	WP_041342441.1	WP_041342441.1 RidA family protein [Dehalococcoides mccartyi]	1	3	3	21.6	13.426	125	1.8798	218760000	9	20219000
WP_340711321.1	WP_340711321.1	WP_340711321.1 NUDIX hydrolase [Dehalococcoides mccartyi]	1	2	2	11.9	19.365	176	6.6463	160620000	8	20078000
WP_041342258.1	WP_041342258.1	WP_041342258.1 MULTISPECIES: type IV pilus twitching motility protein PilT [Dehalococcoides]	1	11	11	34.7	40.688	363	113.05	596080000	26	20060000
WP_041341356.1	WP_041341356.1	WP_041341356.1 PAS domain S-box protein [Dehalococcoides mccartyi]	1	6	6	16	40.462	357	68.136	560880000	28	20031000
WP_340711307.1	WP_340711307.1	WP_340711307.1 elongation factor G [Dehalococcoides mccartyi]	1	10	10	20.5	76.408	693	98.486	779930000	39	19998000
WP_041342374.1	WP_041342374.1	WP_041342374.1 transcription termination factor NusA [Dehalococcoides mccartyi]	1	9	9	23.6	53.674	491	24.443	679740000	34	19992000
WP_340711547.1	WP_340711547.1	WP_340711547.1 histidinol-phosphate transaminase [Dehalococcoides mccartyi]	1	9	9	34.6	40.253	358	133.94	607600000	25	19767000
WP_010936558.1	WP_010936558.1	WP_010936558.1 MULTISPECIES: 2-isopropylmalate synthase [Dehalococcoides]	1	12	12	29.1	54.926	505	92.589	668530000	34	19663000
WP_340711538.1	WP_340711538.1	WP_340711538.1 1-(5-phosphoribosyl)-5-[(5-phosphoribosylamino)methylideneamino]imidazole-4-carboxamide isomerase [Dehalococcoides mccartyi]	1	4	4	22.5	27.799	258	10.656	346350000	17	19584000
WP_041343209.1	WP_041343209.1	WP_041343209.1 hypothetical protein [Dehalococcoides mccartyi]	1	1	1	14.3	14.803	133	0.96845	58385000	3	19462000
WP_041343158.1	WP_041343158.1	WP_041343158.1 winged helix-turn-helix transcriptional regulator [Dehalococcoides mccartyi]	1	3	3	13.2	27.784	258	8.229	265420000	11	19233000
WP_077974978.1	WP_077974978.1	WP_077974978.1 MULTISPECIES: formate dehydrogenase accessory protein FdhE [Dehalococcoides]	1	4	4	21.6	31.859	282	102.34	398080000	16	19184000
WP_041342166.1	WP_041342166.1	WP_041342166.1 histidinol dehydrogenase [Dehalococcoides mccartyi]	1	9	9	26.4	46.77	436	43.856	544900000	25	19069000
WP_058292192.1	WP_058292192.1	WP_058292192.1 Holliday junction branch migration protein RuvA [Dehalococcoides mccartyi]	1	2	2	13.4	20.435	194	8.9264	152340000	8	19042000
WP_278812259.1	WP_278812259.1	WP_278812259.1 vitamin B12-dependent ribonucleotide reductase [Dehalococcoides mccartyi]	1	17	17	22.2	94.503	866	45.467	1134100000	59	18821000
WP_340711007.1	WP_340711007.1	WP_340711007.1 diaminopimelate epimerase [Dehalococcoides mccartyi]	1	5	5	26.1	31.264	284	66.316	386060000	15	18720000
WP_077975563.1	WP_077975563.1	WP_077975563.1 MBL fold metallo-hydrolase [Dehalococcoides mccartyi]	1	2	2	14.3	22.54	210	13.029	148650000	8	18581000
WP_301085670.1	WP_301085670.1	WP_301085670.1 hydrogenase small subunit [Dehalococcoides mccartyi]	1	2	2	7.1	37.27	354	25.845	185260000	10	18526000
WP_058292243.1	WP_058292243.1	WP_058292243.1 radical SAM protein [Dehalococcoides mccartyi]	1	2	2	4.4	60.019	544	1.4114	569080000	31	18357000
WP_340710396.1	WP_340710396.1	WP_340710396.1 class I SAM-dependent methyltransferase [Dehalococcoides mccartyi]	1	2	2	11.4	31.15	273	36.523	183390000	10	18339000
WP_041342371.1	WP_041342371.1	WP_041342371.1 translation initiation factor IF-2 [Dehalococcoides mccartyi]	1	13	13	29.8	64.06	593	100.61	713970000	37	18336000
WP_340710304.1	WP_340710304.1	WP_340710304.1 Asp-tRNA(Asn)/Glu-tRNA(Gln) amidotransferase subunit GatB [Dehalococcoides mccartyi]	1	6	6	17.5	55.286	496	39.698	604070000	33	18305000
WP_041341899.1	WP_041341899.1	WP_041341899.1 adenine deaminase [Dehalococcoides mccartyi]	1	9	9	18.9	60.943	571	60.172	569530000	30	17935000
WP_340710134.1	WP_340710134.1	WP_340710134.1 phosphatase [Dehalococcoides mccartyi]	1	4	4	43.2	15.02	139	70.285	242390000	10	17870000
WP_340710427.1	WP_340710427.1	WP_340710427.1 nucleotide exchange factor GrpE [Dehalococcoides mccartyi]	1	4	4	21.4	20.827	187	16.79	272420000	14	17754000
WP_041340754.1	WP_041340754.1	WP_041340754.1 branched-chain amino acid transaminase [Dehalococcoides mccartyi]	1	4	4	13.1	34.556	306	24.316	402800000	21	17666000
WP_041342477.1	WP_041342477.1	WP_041342477.1 MULTISPECIES: imidazole glycerol phosphate synthase subunit HisF [Dehalococcoides]	1	6	6	35.6	27.125	253	28.42	312980000	16	17611000
WP_340711201.1	WP_340711201.1	WP_340711201.1 2-hydroxyacyl-CoA dehydratase [Dehalococcoides mccartyi]	1	3	3	8	38.617	339	1.4389	383620000	22	17437000
WP_340710398.1	WP_340710398.1	WP_340710398.1 tryptophan synthase subunit alpha [Dehalococcoides mccartyi]	1	2	2	12.9	27.078	255	35.152	172010000	10	17201000
WP_010937041.1	WP_010937041.1	WP_010937041.1 type II secretion system protein [Dehalococcoides mccartyi]	1	3	3	26.5	16.734	151	18.692	171770000	10	17177000
WP_010936146.1	WP_010936146.1	WP_010936146.1 MULTISPECIES: inorganic diphosphatase [Dehalococcoides]	1	3	3	13.7	24.333	211	0.92685	205970000	12	17164000
WP_041342160.1	WP_041342160.1	WP_041342160.1 phosphoribosylaminoimidazolesuccinocarboxamide synthase [Dehalococcoides mccartyi]	1	6	6	25.3	34.306	304	51.46	355190000	21	16914000
WP_041343400.1	WP_041343400.1	WP_041343400.1 MULTISPECIES: DNA gyrase subunit A [Dehalococcoides]	1	15	15	23.2	89.503	809	156.75	1123900000	61	16825000
WP_041342330.1	WP_041342330.1	WP_041342330.1 beta-ketoacyl-ACP synthase II [Dehalococcoides mccartyi]	1	4	4	15.2	44.223	422	72.816	652050000	24	16769000
WP_340711468.1	WP_340711468.1	WP_340711468.1 zinc ribbon domain-containing protein [Dehalococcoides mccartyi]	1	1	1	15	11.975	113	3.9758	112830000	2	16587000
WP_010936748.1	WP_010936748.1	WP_010936748.1 MULTISPECIES: tubulin/FtsZ family protein [Dehalococcoides]	1	7	7	24	41.629	379	62.926	430500000	25	16526000
WP_010937022.1	WP_010937022.1	WP_010937022.1 MULTISPECIES: Asp-tRNA(Asn)/Glu-tRNA(Gln) amidotransferase subunit GatC [Dehalococcoides]	1	1	1	10.5	10.885	95	0.58684	82629000	5	16526000
WP_340711004.1	WP_340711004.1	WP_340711004.1 triose-phosphate isomerase [Dehalococcoides mccartyi]	1	3	3	19.1	26.988	251	84.8	263800000	16	16487000
WP_340710585.1	WP_340710585.1	WP_340710585.1 homoserine dehydrogenase [Dehalococcoides mccartyi]	1	7	7	16.4	46.832	433	19.748	344590000	21	16409000
WP_041340772.1	WP_041340772.1	WP_041340772.1 PH domain-containing protein [Dehalococcoides mccartyi]	1	2	2	18	14.34	128	3.2429	163550000	10	16355000
WP_340711552.1	WP_340711552.1	WP_340711552.1 phosphoglucomutase/phosphomannomutase family protein [Dehalococcoides mccartyi]	1	9	9	20	51.222	471	6.2997	581740000	30	16300000
WP_041341390.1	WP_041341390.1	WP_041341390.1 acyl-CoA carboxylase subunit beta [Dehalococcoides mccartyi]	1	6	6	15.7	55.96	516	22.445	513000000	30	16296000
WP_010935846.1	WP_010935846.1	WP_010935846.1 MULTISPECIES: DUF370 domain-containing protein [Dehalococcoides]	1	1	1	13.5	10.368	96	4.5149	97530000	6	16255000
WP_340710891.1	WP_340710891.1	WP_340710891.1 XRE family transcriptional regulator [Dehalococcoides mccartyi]	1	2	2	14.2	24.004	219	53.162	272890000	17	16052000
WP_301085643.1	WP_301085643.1	WP_301085643.1 response regulator [Dehalococcoides mccartyi]	1	5	5	50.4	13.868	123	15.231	208340000	9	15952000
WP_058292423.1	WP_058292423.1	WP_058292423.1 MULTISPECIES: protein translocase subunit SecF [Dehalococcoides]	1	1	1	3.7	32.918	301	3.1887	143480000	9	15942000
WP_010936565.1	WP_010936565.1	WP_010936565.1 MULTISPECIES: hypothetical protein [Dehalococcoides]	1	2	2	21.4	11.878	103	12.123	111530000	7	15933000
WP_041342597.1	WP_041342597.1	WP_041342597.1 MULTISPECIES: threonine synthase [Dehalococcoides]	1	6	6	23.3	36.631	348	59.861	345540000	22	15707000
WP_279115222.1	WP_279115222.1	WP_279115222.1 ornithine carbamoyltransferase [Dehalococcoides mccartyi]	1	4	4	18.6	33.782	311	69.552	326610000	19	15630000
WP_340710598.1	WP_340710598.1	WP_340710598.1 riboflavin synthase [Dehalococcoides mccartyi]	1	5	5	34.6	22.101	205	31.854	317250000	13	15629000
WP_340710460.1	WP_340710460.1	WP_340710460.1 prepilin-type N-terminal cleavage/methylation domain-containing protein [Dehalococcoides mccartyi]	1	1	1	4.9	20.651	184	2.2885	46777000	3	15592000
WP_340711318.1	WP_340711318.1	WP_340711318.1 prephenate dehydrogenase [Dehalococcoides mccartyi]	1	7	7	28.9	31.655	287	39.079	323670000	17	15522000
WP_340711085.1	WP_340711085.1	WP_340711085.1 hypothetical protein [Dehalococcoides mccartyi]	1	6	6	26.5	31.018	272	10.287	278840000	18	15491000
WP_340710555.1	WP_340710555.1	WP_340710555.1 methionine-R-sulfoxide reductase [Dehalococcoides mccartyi]	1	2	2	21.1	13.573	123	5.7422	138980000	9	15443000
WP_340710661.1	WP_340710661.1	WP_340710661.1 FAD-dependent oxidoreductase [Dehalococcoides mccartyi]	1	8	8	22.5	46.303	435	50.689	435690000	25	15442000
WP_041341409.1	WP_041341409.1	WP_041341409.1 MULTISPECIES: prephenate dehydratase [Dehalococcoides]	1	7	7	21.5	40.338	358	18.135	426230000	25	15347000
WP_041341836.1	WP_041341836.1	WP_041341836.1 MULTISPECIES: peptide deformylase [Dehalococcoides]	1	2	2	17.4	18.529	167	16.854	121900000	8	15238000
WP_041342189.1	WP_041342189.1	WP_041342189.1 ABC transporter ATP-binding protein [Dehalococcoides mccartyi]	1	4	4	24.2	25.474	236	9.6751	214510000	13	15192000
WP_279115302.1	WP_279115302.1	WP_279115302.1 Asp-tRNA(Asn)/Glu-tRNA(Gln) amidotransferase subunit GatA [Dehalococcoides mccartyi]	1	6	6	16	52.592	486	78.631	422690000	28	15096000
WP_023652230.1	WP_023652230.1	WP_023652230.1 MULTISPECIES: glycine--tRNA ligase [Dehalococcoides]	1	9	9	21	51.085	443	31.339	511160000	30	15073000
WP_340710971.1	WP_340710971.1	WP_340710971.1 5/3-nucleotidase SurE [Dehalococcoides mccartyi]	1	3	3	14.7	28.933	265	50.113	164320000	11	14938000
WP_041341202.1	WP_041341202.1	WP_041341202.1 patatin family protein [Dehalococcoides mccartyi]	1	6	6	22.5	29.476	275	8.2054	252290000	17	14840000
WP_041341822.1	WP_041341822.1	WP_041341822.1 threonine--tRNA ligase [Dehalococcoides mccartyi]	1	10	10	16.7	67.104	582	14.348	750500000	45	14685000
WP_340710530.1	WP_340710530.1	WP_340710530.1 arginine--tRNA ligase [Dehalococcoides mccartyi]	1	8	8	20	61.774	556	37.285	526300000	36	14619000
WP_077975516.1	WP_077975516.1	WP_077975516.1 trypsin-like peptidase domain-containing protein [Dehalococcoides mccartyi]	1	2	2	12.1	29.687	282	24.812	131130000	9	14570000
WP_171973451.1	WP_171973451.1	WP_171973451.1 MULTISPECIES: glutamine-hydrolyzing GMP synthase [Dehalococcoides]	1	6	6	15.4	59.507	533	65.377	509890000	31	14478000
WP_340710208.1	WP_340710208.1	WP_340710208.1 NADPH-dependent glutamate synthase [Dehalococcoides mccartyi]	1	6	6	17.6	50.956	472	15.535	388880000	27	14403000
WP_340710453.1	WP_340710453.1	WP_340710453.1 PilT/PilU family type 4a pilus ATPase [Dehalococcoides mccartyi]	1	7	7	22.4	41.262	371	64.773	410190000	25	14395000
WP_010937302.1	WP_010937302.1	WP_010937302.1 MULTISPECIES: NifU family protein [Dehalococcoides]	1	1	1	31.9	7.6451	72	44.974	277520000	4	14363000
WP_041341817.1	WP_041341817.1	WP_041341817.1 MULTISPECIES: 50S ribosomal protein L20 [Dehalococcoides]	1	1	1	16	12.849	119	17.63	114650000	8	14331000
WP_077975279.1	WP_077975279.1	WP_077975279.1 MULTISPECIES: citramalate synthase [Dehalococcoides]	1	6	6	12	58.452	533	14.18	410410000	27	14319000
WP_010936897.1	WP_010936897.1	WP_010936897.1 peptidylprolyl isomerase [Dehalococcoides mccartyi]	1	7	7	24.7	47.166	421	26.164	396000000	23	14209000
WP_041341882.1	WP_041341882.1	WP_041341882.1 sodium-translocating pyrophosphatase [Dehalococcoides mccartyi]	1	4	4	7.4	69.568	679	11.908	320830000	19	14163000
WP_305757582.1	WP_305757582.1	WP_305757582.1 NEW3 domain-containing protein [Dehalococcoides mccartyi]	1	1	1	8.4	19.727	179	11.647	84931000	6	14155000
WP_340711316.1	WP_340711316.1	WP_340711316.1 3-phosphoshikimate 1-carboxyvinyltransferase [Dehalococcoides mccartyi]	1	7	7	22.1	45.088	420	127.71	370450000	25	14133000
WP_041341002.1	WP_041341002.1	WP_041341002.1 MULTISPECIES: DUF5661 family protein [Dehalococcoides]	1	2	2	22.1	9.6717	86	11.071	96109000	6	14019000
WP_041223357.1	WP_041223357.1	WP_041223357.1 MULTISPECIES: haloacid dehalogenase [Dehalococcoides]	1	3	3	12	24.264	217	2.5754	196080000	14	14006000
WP_041343197.1	WP_041343197.1	WP_041343197.1 MarR family transcriptional regulator [Dehalococcoides mccartyi]	1	2	2	12.2	19.862	172	21.267	153660000	11	13969000
WP_041341290.1	WP_041341290.1	WP_041341290.1 methionine--tRNA ligase [Dehalococcoides mccartyi]	1	9	9	21.3	63.305	553	46.333	494480000	36	13736000
WP_010937137.1	WP_010937137.1	WP_010937137.1 MULTISPECIES: hypothetical protein [Dehalococcoides]	1	1	1	11.9	7.4674	67	0.46098	54642000	4	13661000
WP_340711290.1	WP_340711290.1	WP_340711290.1 50S ribosomal protein L17 [Dehalococcoides mccartyi]	1	3	3	22.2	13.409	117	0.97668	157480000	8	13628000
WP_340710498.1	WP_340710498.1	WP_340710498.1 alpha/beta hydrolase [Dehalococcoides mccartyi]	1	5	5	18.9	30.987	275	26.436	244330000	18	13574000
WP_010935925.1	WP_010935925.1	WP_010935925.1 MULTISPECIES: acetyl-CoA carboxylase biotin carboxylase subunit [Dehalococcoides]	1	8	8	20.1	54.645	498	19.157	556460000	36	13560000
WP_058292492.1	WP_058292492.1	WP_058292492.1 MULTISPECIES: response regulator transcription factor [Dehalococcoides]	1	4	4	28	24.892	225	36.308	368800000	17	13527000
WP_010936713.1	WP_010936713.1	WP_010936713.1 MULTISPECIES: ACT domain-containing protein [Dehalococcoides]	1	4	4	28.7	14.056	129	2.625	195490000	10	13464000
WP_041341234.1	WP_041341234.1	WP_041341234.1 NYN domain-containing protein [Dehalococcoides mccartyi]	1	4	4	20.6	22.449	194	16.713	174650000	13	13435000
WP_041341260.1	WP_041341260.1	WP_041341260.1 proline--tRNA ligase [Dehalococcoides mccartyi]	1	9	9	21.4	63.12	569	63.337	531270000	36	13306000
WP_010936641.1	WP_010936641.1	WP_010936641.1 MULTISPECIES: PaaI family thioesterase [Dehalococcoides]	1	2	2	16.2	14.677	136	23.837	66486000	5	13297000
WP_278532898.1	WP_278532898.1	WP_278532898.1 hypothetical protein [Dehalococcoides mccartyi]	1	2	2	11.2	26.43	233	5.5628	183680000	14	13120000
WP_041342308.1	WP_041342308.1	WP_041342308.1 CBS domain-containing protein [Dehalococcoides mccartyi]	1	5	5	34	18.039	162	10.123	255420000	14	13019000
WP_041340788.1	WP_041340788.1	WP_041340788.1 sulfide/dihydroorotate dehydrogenase-like FAD/NAD-binding protein [Dehalococcoides mccartyi]	1	4	4	15.6	30.289	282	50.453	256600000	20	12830000
WP_041342561.1	WP_041342561.1	WP_041342561.1 MULTISPECIES: bifunctional 3,4-dihydroxy-2-butanone-4-phosphate synthase/GTP cyclohydrolase II [Dehalococcoides]	1	5	5	12.4	44.222	403	13.266	413450000	27	12803000
WP_340710536.1	WP_340710536.1	WP_340710536.1 argininosuccinate lyase [Dehalococcoides mccartyi]	1	6	6	13	51.186	461	1.827	330990000	26	12730000
WP_010936215.1	WP_010936215.1	WP_010936215.1 MULTISPECIES: ribonuclease J [Dehalococcoides]	1	11	11	23.8	60.502	551	39.345	505490000	35	12687000
WP_340710533.1	WP_340710533.1	WP_340710533.1 DegV family protein [Dehalococcoides mccartyi]	1	4	4	22.1	30.915	281	73.76	298770000	15	12536000
WP_041343605.1	WP_041343605.1	WP_041343605.1 adenylosuccinate synthase [Dehalococcoides mccartyi]	1	6	6	19.4	46.265	423	74.197	406030000	27	12448000
WP_010935837.1	WP_010935837.1	WP_010935837.1 MULTISPECIES: TrkA family potassium uptake protein [Dehalococcoides]	1	3	3	28.4	14.686	134	6.2792	143800000	10	12440000
WP_010937295.1	WP_010937295.1	WP_010937295.1 MULTISPECIES: hypothetical protein [Dehalococcoides]	1	1	1	21.7	8.1579	69	1.3318	59501000	2	12427000
WP_010937037.1	WP_010937037.1	WP_010937037.1 MULTISPECIES: helix-turn-helix domain-containing protein [Dehalococcoides]	1	1	1	13.9	8.4775	72	1.835	51114000	3	12422000
WP_010936196.1	WP_010936196.1	WP_010936196.1 amino acid ABC transporter permease [Dehalococcoides mccartyi]	1	1	1	5.5	30.699	273	47.203	123560000	10	12356000
WP_340711541.1	WP_340711541.1	WP_340711541.1 signal peptidase I [Dehalococcoides mccartyi]	1	2	2	11.8	20.949	186	3.208	147700000	12	12308000
WP_340711358.1	WP_340711358.1	WP_340711358.1 AAA family ATPase [Dehalococcoides mccartyi]	1	3	3	18.6	21.074	183	6.1636	132280000	11	12026000
WP_041343322.1	WP_041343322.1	WP_041343322.1 MULTISPECIES: serine O-acetyltransferase [Dehalococcoides]	1	3	3	14.3	25.042	230	2.6853	166550000	14	11897000
WP_340711107.1	WP_340711107.1	WP_340711107.1 zinc ribbon domain-containing protein [Dehalococcoides mccartyi]	1	1	1	7	14.649	128	1.1719	118750000	10	11875000
WP_041342255.1	WP_041342255.1	WP_041342255.1 homocysteine biosynthesis protein [Dehalococcoides mccartyi]	1	2	2	5.1	44.083	408	1.6268	246250000	21	11726000
WP_340711385.1	WP_340711385.1	WP_340711385.1 phosphoribosylformylglycinamidine synthase I [Dehalococcoides mccartyi]	1	4	4	14.9	28.014	255	6.3833	224550000	15	11697000
WP_010936318.1	WP_010936318.1	WP_010936318.1 MULTISPECIES: 50S ribosomal protein L9 [Dehalococcoides]	1	3	3	23.2	16.438	151	10.545	134420000	10	11677000
WP_010936818.1	WP_010936818.1	WP_010936818.1 MULTISPECIES: ammonium transporter [Dehalococcoides]	1	1	1	4.4	42.42	408	1.3817	51175000	3	11623000
WP_041342429.1	WP_041342429.1	WP_041342429.1 MULTISPECIES: RNA-binding cell elongation regulator Jag/EloR [Dehalococcoides]	1	5	5	26.1	25.255	226	9.825	224320000	15	11572000
WP_010936397.1	WP_010936397.1	WP_010936397.1 MULTISPECIES: radical SAM protein [Dehalococcoides]	1	3	3	16.5	28.723	249	23.151	198450000	15	11488000
WP_231935589.1	WP_231935589.1	WP_231935589.1 MULTISPECIES: ATP-binding cassette domain-containing protein [Dehalococcoides]	1	5	5	15.9	33.268	301	1.8415	228480000	20	11424000
WP_340710922.1	WP_340710922.1	WP_340710922.1 NADH-quinone oxidoreductase subunit N [Dehalococcoides mccartyi]	1	2	2	4.8	51.798	481	0.84315	136650000	12	11387000
WP_340711199.1	WP_340711199.1	WP_340711199.1 phosphopyruvate hydratase [Dehalococcoides mccartyi]	1	4	4	18	46.349	428	132.06	448630000	27	11369000
WP_041342251.1	WP_041342251.1	WP_041342251.1 NIL domain-containing protein [Dehalococcoides mccartyi]	1	1	1	8.1	15.492	136	0.75105	101080000	9	11231000
WP_010936935.1	WP_010936935.1	WP_010936935.1 hypothetical protein [Dehalococcoides mccartyi]	1	1	1	10.3	18.41	155	21.882	77719000	7	11103000
WP_340710935.1	WP_340710935.1	WP_340710935.1 aminopeptidase [Dehalococcoides mccartyi]	1	5	5	16	41.598	369	15.373	277320000	21	10928000
WP_340710610.1	WP_340710610.1	WP_340710610.1 ABC transporter ATP-binding protein [Dehalococcoides mccartyi]	1	3	3	15.1	30.655	272	52.667	198640000	17	10889000
WP_041342471.1	WP_041342471.1	WP_041342471.1 response regulator transcription factor [Dehalococcoides mccartyi]	1	4	4	22.4	25.684	223	54.43	230480000	17	10887000
WP_010936272.1	WP_010936272.1	WP_010936272.1 adenylate kinase [Dehalococcoides mccartyi]	1	3	3	19	23.859	216	10.411	172900000	16	10806000
WP_340710507.1	WP_340710507.1	WP_340710507.1 CinA family protein [Dehalococcoides mccartyi]	1	1	1	5.9	17.721	169	0.96295	85611000	8	10701000
WP_010936302.1	WP_010936302.1	WP_010936302.1 MULTISPECIES: PAC2 family protein [Dehalococcoides]	1	2	2	10.9	30.67	276	13.091	128400000	12	10700000
WP_041341869.1	WP_041341869.1	WP_041341869.1 dTMP kinase [Dehalococcoides mccartyi]	1	3	3	18.4	22.911	207	7.0726	128010000	12	10667000
WP_010936573.1	WP_010936573.1	WP_010936573.1 ATP phosphoribosyltransferase [Dehalococcoides mccartyi]	1	6	6	25.2	51.538	468	69.706	270600000	23	10655000
WP_340711315.1	WP_340711315.1	WP_340711315.1 shikimate dehydrogenase [Dehalococcoides mccartyi]	1	2	2	6.3	31.194	286	0.72834	148920000	14	10637000
WP_010936195.1	WP_010936195.1	WP_010936195.1 MULTISPECIES: amino acid ABC transporter ATP-binding protein [Dehalococcoides]	1	4	4	21.3	28.043	253	47.813	284120000	15	10581000
WP_301084593.1	WP_301084593.1	WP_301084593.1 endonuclease III [Dehalococcoides mccartyi]	1	3	3	15.1	23.93	218	24.418	169010000	16	10563000
WP_096477011.1	WP_096477011.1	WP_096477011.1 NifB/NifX family molybdenum-iron cluster-binding protein [Dehalococcoides mccartyi]	1	2	2	11.5	13.889	130	0.70855	153860000	6	10536000
WP_301085787.1	WP_301085787.1	WP_301085787.1 DNA topoisomerase (ATP-hydrolyzing) subunit B [Dehalococcoides mccartyi]	1	10	10	20.4	71.422	642	99.264	554960000	40	10523000
WP_010936297.1	WP_010936297.1	WP_010936297.1 daunorubicin resistance protein DrrA family ABC transporter ATP-binding protein [Dehalococcoides mccartyi]	1	4	4	16.5	34.959	316	9.8458	254220000	22	10512000
WP_340711267.1	WP_340711267.1	WP_340711267.1 TldD/PmbA family protein [Dehalococcoides mccartyi]	1	3	3	8.8	46.435	433	23.786	273070000	26	10503000
WP_279115249.1	WP_279115249.1	WP_279115249.1 dihydroorotate dehydrogenase [Dehalococcoides mccartyi]	1	3	3	13.2	32.871	310	78.796	201430000	15	10465000
WP_058292880.1	WP_058292880.1	WP_058292880.1 MULTISPECIES: homocitrate synthase [Dehalococcoides]	1	6	6	16.9	45.525	415	21.28	350490000	27	10433000
WP_340710422.1	WP_340710422.1	WP_340710422.1 phosphoribosylformylglycinamidine cyclo-ligase [Dehalococcoides mccartyi]	1	4	4	15	36.336	340	11.71	235280000	16	10432000
WP_041342180.1	WP_041342180.1	WP_041342180.1 DNA polymerase ligase N-terminal domain-containing protein [Dehalococcoides mccartyi]	1	3	3	20.2	20.296	183	44.848	155790000	15	10386000
WP_340711215.1	WP_340711215.1	WP_340711215.1 lysine--tRNA ligase [Dehalococcoides mccartyi]	1	6	6	13.7	56.605	498	31.602	280260000	27	10380000
WP_340711504.1	WP_340711504.1	WP_340711504.1 pyrroline-5-carboxylate reductase [Dehalococcoides mccartyi]	1	2	2	9.4	27.755	267	2.5679	186750000	18	10375000
WP_010936259.1	WP_010936259.1	WP_010936259.1 MULTISPECIES: 50S ribosomal protein L29 [Dehalococcoides]	1	1	1	9.2	7.8351	65	1.8821	113460000	6	10373000
WP_041340833.1	WP_041340833.1	WP_041340833.1 cysteine--tRNA ligase [Dehalococcoides mccartyi]	1	6	6	13.5	51.373	458	11.072	266950000	26	10267000
WP_010936376.1	WP_010936376.1	WP_010936376.1 MULTISPECIES: tyrosine--tRNA ligase [Dehalococcoides]	1	7	7	20.7	44.24	396	62.478	256550000	25	10262000
WP_010936328.1	WP_010936328.1	WP_010936328.1 RNA polymerase sigma factor RpoD [Dehalococcoides mccartyi]	1	7	7	18.8	59.208	520	43.725	533170000	28	10229000
WP_278532417.1	WP_278532417.1	WP_278532417.1 CTP synthase [Dehalococcoides mccartyi]	1	8	8	16.9	60.374	544	20.202	375650000	32	10184000
WP_340710399.1	WP_340710399.1	WP_340710399.1 tryptophan synthase subunit beta [Dehalococcoides mccartyi]	1	5	5	14.8	42.995	399	20.012	272340000	24	10141000
WP_096476977.1	WP_096476977.1	WP_096476977.1 MULTISPECIES: ferritin-like domain-containing protein [Dehalococcoides]	1	2	2	23.6	15.793	140	17.02	181730000	9	10105000
WP_041342302.1	WP_041342302.1	WP_041342302.1 indolepyruvate ferredoxin oxidoreductase subunit alpha [Dehalococcoides mccartyi]	1	8	8	13.5	63.699	598	41.979	319400000	29	10005000
WP_340710194.1	WP_340710194.1	WP_340710194.1 virulence RhuM family protein [Dehalococcoides mccartyi]	1	4	4	12.3	39.825	341	17.304	237680000	24	9903300
WP_041342228.1	WP_041342228.1	WP_041342228.1 winged helix-turn-helix domain-containing protein [Dehalococcoides mccartyi]	1	2	2	17.1	12.65	111	1.0413	77807000	6	9861700
WP_010937011.1	WP_010937011.1	WP_010937011.1 MULTISPECIES: dephospho-CoA kinase [Dehalococcoides]	1	4	4	23.2	22.32	198	10.804	118190000	12	9849300
WP_041341589.1	WP_041341589.1	WP_041341589.1 MULTISPECIES: hypothetical protein [Dehalococcoides]	1	4	4	40	15.287	140	4.7817	133180000	10	9598400
WP_058292636.1	WP_058292636.1	WP_058292636.1 hypothetical protein [Dehalococcoides mccartyi]	1	1	1	3.9	28.053	256	0.31175	105520000	11	9592400
WP_340711313.1	WP_340711313.1	WP_340711313.1 type I 3-dehydroquinate dehydratase [Dehalococcoides mccartyi]	1	4	4	15.3	24.377	222	27.188	143740000	15	9582400
WP_041340830.1	WP_041340830.1	WP_041340830.1 2-C-methyl-D-erythritol 4-phosphate cytidylyltransferase [Dehalococcoides mccartyi]	1	3	3	17.2	24.579	227	26.125	138730000	15	9248600
WP_041341841.1	WP_041341841.1	WP_041341841.1 MULTISPECIES: DUF2177 family protein [Dehalococcoides]	1	1	1	8.3	14.337	133	2.4998	27594000	3	9198100
WP_010936201.1	WP_010936201.1	WP_010936201.1 MULTISPECIES: magnesium transporter CorA family protein [Dehalococcoides]	1	3	3	12.3	36.736	316	58.243	181630000	15	9193600
WP_278812600.1	WP_278812600.1	WP_278812600.1 magnesium/cobalt transporter CorA [Dehalococcoides mccartyi]	1	3	3	15.3	40.449	354	67.824	200700000	22	9122600
WP_340710579.1	WP_340710579.1	WP_340710579.1 GNAT family N-acetyltransferase [Dehalococcoides mccartyi]	1	3	3	30.1	17.922	163	49.276	349520000	10	9100300
WP_340710403.1	WP_340710403.1	WP_340710403.1 aminodeoxychorismate/anthranilate synthase component II [Dehalococcoides mccartyi]	1	4	4	20	22.584	200	2.9534	118090000	11	8953500
WP_041341086.1	WP_041341086.1	WP_041341086.1 aldo/keto reductase [Dehalococcoides mccartyi]	1	2	2	5.2	35.449	324	0.74872	152070000	17	8945100
WP_340710437.1	WP_340710437.1	WP_340710437.1 diguanylate cyclase [Dehalococcoides mccartyi]	1	13	13	20.2	94.895	841	71.87	422130000	44	8840600
WP_010936566.1	WP_010936566.1	WP_010936566.1 phosphoribosylamine--glycine ligase [Dehalococcoides mccartyi]	1	4	4	11.8	45.81	425	83.086	269710000	31	8700400
WP_340710659.1	WP_340710659.1	WP_340710659.1 imidazole glycerol phosphate synthase subunit HisH [Dehalococcoides mccartyi]	1	2	2	8.3	22.191	205	2.0909	141810000	10	8673800
WP_041341206.1	WP_041341206.1	WP_041341206.1 hypothetical protein [Dehalococcoides mccartyi]	1	3	3	25.6	21.782	199	1.5058	131870000	11	8666300
WP_340711209.1	WP_340711209.1	WP_340711209.1 DNA polymerase III subunit gamma/tau [Dehalococcoides mccartyi]	1	8	8	15.8	61.181	562	23.656	314420000	32	8634000
WP_041341495.1	WP_041341495.1	WP_041341495.1 MULTISPECIES: YbhB/YbcL family Raf kinase inhibitor-like protein [Dehalococcoides]	1	3	3	32	16.52	150	9.5793	128030000	11	8619200
WP_340710596.1	WP_340710596.1	WP_340710596.1 orotate phosphoribosyltransferase [Dehalococcoides mccartyi]	1	3	3	17.6	20.274	187	3.5224	119810000	14	8558100
WP_340711117.1	WP_340711117.1	WP_340711117.1 type I DNA topoisomerase [Dehalococcoides mccartyi]	1	7	7	9.5	79.671	703	23.621	508270000	42	8541500
WP_340711063.1	WP_340711063.1	WP_340711063.1 Imm26 family immunity protein [Dehalococcoides mccartyi]	1	4	4	16.8	31.285	280	6.997	127210000	15	8480800
WP_340710778.1	WP_340710778.1	WP_340710778.1 ATP-binding protein [Dehalococcoides mccartyi]	1	7	7	14.8	59.951	519	3.103	320420000	35	8454800
WP_052470924.1	WP_052470924.1	WP_052470924.1 MULTISPECIES: phosphate ABC transporter substrate-binding protein [Dehalococcoides]	1	3	3	16.3	30.13	288	7.6964	126640000	15	8442700
WP_010937287.1	WP_010937287.1	WP_010937287.1 MULTISPECIES: AbrB/MazE/SpoVT family DNA-binding domain-containing protein [Dehalococcoides]	1	1	1	16.7	10.036	90	1.062	42140000	5	8427900
WP_340710494.1	WP_340710494.1	WP_340710494.1 AmmeMemoRadiSam system protein B [Dehalococcoides mccartyi]	1	5	5	13	47.502	438	19.389	168930000	18	8377200
WP_340711127.1	WP_340711127.1	WP_340711127.1 aspartate--tRNA ligase [Dehalococcoides mccartyi]	1	8	8	19.7	66.95	598	89.74	348580000	39	8329800
WP_340710591.1	WP_340710591.1	WP_340710591.1 aspartate carbamoyltransferase catalytic subunit [Dehalococcoides mccartyi]	1	4	4	16.3	36.272	331	62.825	162560000	20	8127800
WP_010937131.1	WP_010937131.1	WP_010937131.1 MULTISPECIES: hypothetical protein [Dehalococcoides]	1	6	6	22.2	37.276	325	60.149	230240000	25	8113600
WP_010937271.1	WP_010937271.1	WP_010937271.1 twin-arginine translocase TatA/TatE family subunit [Dehalococcoides mccartyi]	1	1	1	6.2	10.158	96	0.38421	56690000	7	8098600
WP_010936325.1	WP_010936325.1	WP_010936325.1 MULTISPECIES: helix-turn-helix transcriptional regulator [Dehalococcoides]	1	1	1	23.9	7.6839	67	8.5046	32275000	4	8068800
WP_340711153.1	WP_340711153.1	WP_340711153.1 transketolase [Dehalococcoides mccartyi]	1	4	4	7.5	71.768	666	11.405	249900000	31	8061200
WP_010936700.1	WP_010936700.1	WP_010936700.1 MULTISPECIES: PIG-L deacetylase family protein [Dehalococcoides]	1	7	7	49.8	26.806	237	20.786	277340000	17	8055300
WP_340710229.1	WP_340710229.1	WP_340710229.1 DUF2807 domain-containing protein [Dehalococcoides mccartyi]	1	2	2	9.1	25.388	231	1.0026	112240000	14	8017200
WP_340711343.1	WP_340711343.1	WP_340711343.1 bifunctional phosphopantothenoylcysteine decarboxylase/phosphopantothenate--cysteine ligase CoaBC [Dehalococcoides mccartyi]	1	6	6	23.7	41.694	393	68.868	314350000	24	7991300
WP_340710913.1	WP_340710913.1	WP_340710913.1 indolepyruvate oxidoreductase subunit beta [Dehalococcoides mccartyi]	1	1	1	4.6	20.851	194	0.6082	78466000	10	7846600
WP_278532488.1	WP_278532488.1	WP_278532488.1 B12-binding domain-containing radical SAM protein [Dehalococcoides mccartyi]	1	8	8	17.3	56.783	503	16.02	275430000	30	7846500
WP_340710261.1	WP_340710261.1	WP_340710261.1 InlB B-repeat-containing protein [Dehalococcoides mccartyi]	1	5	5	14.6	48.79	446	7.1163	145800000	14	7765600
WP_340710930.1	WP_340710930.1	WP_340710930.1 NADH-quinone oxidoreductase subunit C [Dehalococcoides mccartyi]	1	2	2	13.5	17.094	148	25.208	60905000	8	7613100
WP_340710276.1	WP_340710276.1	WP_340710276.1 2-amino-4-hydroxy-6-hydroxymethyldihydropteridine diphosphokinase [Dehalococcoides mccartyi]	1	3	3	24.4	19.512	176	5.2887	83668000	11	7606200
WP_340711553.1	WP_340711553.1	WP_340711553.1 Fe-S-containing hydro-lyase [Dehalococcoides mccartyi]	1	2	2	12.8	19.776	187	4.2544	91255000	12	7604600
WP_340711503.1	WP_340711503.1	WP_340711503.1 leucine--tRNA ligase [Dehalococcoides mccartyi]	1	8	8	11.6	92.936	813	29.612	476660000	52	7574400
WP_340711342.1	WP_340711342.1	WP_340711342.1 valine--tRNA ligase [Dehalococcoides mccartyi]	1	12	12	14.5	99.929	880	23.157	452310000	53	7542900
WP_077975468.1	WP_077975468.1	WP_077975468.1 GTP cyclohydrolase I FolE [Dehalococcoides mccartyi]	1	3	3	13.2	21.186	189	3.4435	97528000	13	7502200
WP_340710440.1	WP_340710440.1	WP_340710440.1 flavodoxin family protein [Dehalococcoides mccartyi]	1	3	3	17.9	21.05	190	26.365	88077000	12	7339700
WP_340711390.1	WP_340711390.1	WP_340711390.1 1-deoxy-D-xylulose-5-phosphate reductoisomerase [Dehalococcoides mccartyi]	1	8	8	28.4	40.901	377	10.093	194270000	24	7258700
WP_279116143.1	WP_279116143.1	WP_279116143.1 nicotinate phosphoribosyltransferase [Dehalococcoides mccartyi]	1	6	6	25.8	36.004	333	22.629	173180000	21	7214800
WP_010936317.1	WP_010936317.1	WP_010936317.1 replicative DNA helicase [Dehalococcoides mccartyi]	1	6	6	13.3	51.416	458	13.277	204590000	27	7045700
WP_010936691.1	WP_010936691.1	WP_010936691.1 MULTISPECIES: DUF502 domain-containing protein [Dehalococcoides]	1	2	2	9.8	23.694	214	0.74503	84296000	12	7024700
WP_340710563.1	WP_340710563.1	WP_340710563.1 DUF1801 domain-containing protein [Dehalococcoides mccartyi]	1	2	2	30	13.525	120	27.627	48779000	7	6968400
WP_340710397.1	WP_340710397.1	WP_340710397.1 FAD-dependent thymidylate synthase [Dehalococcoides mccartyi]	1	3	3	17.9	22.235	195	13.51	83492000	12	6957600
WP_340711319.1	WP_340711319.1	WP_340711319.1 NAD(+)/NADH kinase [Dehalococcoides mccartyi]	1	2	2	11.6	31.033	284	32.39	83118000	12	6926500
WP_041343155.1	WP_041343155.1	WP_041343155.1 MULTISPECIES: DUF190 domain-containing protein [Dehalococcoides]	1	2	2	23.3	12.79	116	28.915	61657000	9	6850800
WP_010936191.1	WP_010936191.1	WP_010936191.1 MULTISPECIES: cytidine/deoxycytidylate deaminase family protein [Dehalococcoides]	1	2	2	14	17.099	157	2.1355	68444000	10	6844400
WP_041340765.1	WP_041340765.1	WP_041340765.1 hypothetical protein [Dehalococcoides mccartyi]	1	2	2	36.6	8.3225	71	29.22	40901000	6	6816800
WP_340710225.1	WP_340710225.1	WP_340710225.1 hypothetical protein [Dehalococcoides mccartyi]	1	2	2	11.5	33.12	288	72.701	121780000	18	6765600
WP_233417670.1	WP_233417670.1	WP_233417670.1 phosphoribosyltransferase family protein [Dehalococcoides mccartyi]	1	3	3	14.3	27.517	245	2.8368	74064000	11	6733100
WP_340710240.1	WP_340710240.1	WP_340710240.1 methionyl-tRNA formyltransferase [Dehalococcoides mccartyi]	1	3	3	12.1	34.172	315	12.615	151830000	23	6601300
WP_340710694.1	WP_340710694.1	WP_340710694.1 DegV family protein [Dehalococcoides mccartyi]	1	4	4	17.6	31.012	284	8.2425	123770000	16	6517400
WP_340711001.1	WP_340711001.1	WP_340711001.1 2,3-bisphosphoglycerate-independent phosphoglycerate mutase [Dehalococcoides mccartyi]	1	4	4	13.2	42.896	401	5.4288	248540000	21	6513500
WP_340711152.1	WP_340711152.1	WP_340711152.1 class I SAM-dependent methyltransferase [Dehalococcoides mccartyi]	1	2	2	8.9	31.693	280	2.3493	122680000	19	6456700
WP_340710561.1	WP_340710561.1	WP_340710561.1 formyltetrahydrofolate deformylase [Dehalococcoides mccartyi]	1	2	2	7	32.701	284	1.216	128420000	20	6420900
WP_340711251.1	WP_340711251.1	WP_340711251.1 DnaD domain protein [Dehalococcoides mccartyi]	1	6	6	31.8	26.529	236	36.335	115430000	18	6413000
WP_010937270.1	WP_010937270.1	WP_010937270.1 MULTISPECIES: twin-arginine translocase subunit TatC [Dehalococcoides]	1	2	2	6.9	28.995	261	1.0927	88019000	5	6380200
WP_305757320.1	WP_305757320.1	WP_305757320.1 endonuclease/exonuclease/phosphatase family protein [Dehalococcoides mccartyi]	1	1	1	2	69.064	639	0.41547	94806000	15	6320400
WP_340710203.1	WP_340710203.1	WP_340710203.1 alanine--tRNA ligase [Dehalococcoides mccartyi]	1	10	10	13.4	96.423	871	18.247	367380000	52	6296100
WP_041341879.1	WP_041341879.1	WP_041341879.1 thiamine phosphate synthase [Dehalococcoides mccartyi]	1	3	3	7.4	38.552	352	1.4315	131940000	21	6282900
WP_340711154.1	WP_340711154.1	WP_340711154.1 ribose 5-phosphate isomerase B [Dehalococcoides mccartyi]	1	2	2	17.8	16.202	152	0.36551	62439000	10	6243900
WP_010936234.1	WP_010936234.1	WP_010936234.1 MULTISPECIES: N-acetyltransferase [Dehalococcoides]	1	2	2	15.2	17.74	158	12.347	145390000	15	6222200
WP_103908340.1	WP_103908340.1	WP_103908340.1 MULTISPECIES: zf-TFIIB domain-containing protein [Dehalococcoides]	1	1	1	8.7	14.168	127	1.8092	43267000	7	6181000
WP_340710394.1	WP_340710394.1	WP_340710394.1 GyrI-like domain-containing protein [Dehalococcoides mccartyi]	1	2	2	12.8	19.459	172	0.79941	60830000	10	6083000
WP_077975203.1	WP_077975203.1	WP_077975203.1 MULTISPECIES: nitroreductase family protein [Dehalococcoides]	1	2	2	10.5	18.835	171	1.1121	42288000	7	6041200
WP_340710669.1	WP_340710669.1	WP_340710669.1 NAD+ synthase [Dehalococcoides mccartyi]	1	3	3	6.7	62.02	566	16.792	177610000	25	6025400
WP_041223356.1	WP_041223356.1	WP_041223356.1 MULTISPECIES: transcription elongation factor GreA [Dehalococcoides]	1	3	3	11.7	29.969	265	11.696	112940000	19	5944100
WP_340710562.1	WP_340710562.1	WP_340710562.1 Smr/MutS family protein [Dehalococcoides mccartyi]	1	2	2	23.8	9.7904	84	0.49555	41541000	7	5934500
WP_340711253.1	WP_340711253.1	WP_340711253.1 ATP-binding protein [Dehalococcoides mccartyi]	1	5	5	17.2	52.817	470	81.181	193970000	31	5891200
WP_340711397.1	WP_340711397.1	WP_340711397.1 phenylalanine--tRNA ligase subunit alpha [Dehalococcoides mccartyi]	1	3	3	9	39.16	346	12.462	135340000	23	5884200
WP_041342403.1	WP_041342403.1	WP_041342403.1 phenylacetate--CoA ligase [Dehalococcoides mccartyi]	1	3	3	8.4	48.846	439	18.737	128590000	22	5845000
WP_340711222.1	WP_340711222.1	WP_340711222.1 peptide ABC transporter substrate-binding protein [Dehalococcoides mccartyi]	1	4	4	11.3	57.746	530	55.908	121750000	21	5797500
WP_041342280.1	WP_041342280.1	WP_041342280.1 TatD family hydrolase [Dehalococcoides mccartyi]	1	3	3	17	29.209	264	31.54	80771000	14	5769300
WP_340710339.1	WP_340710339.1	WP_340710339.1 MerR family transcriptional regulator [Dehalococcoides mccartyi]	1	1	1	8.7	17.155	149	2.5383	62894000	11	5717700
WP_041343535.1	WP_041343535.1	WP_041343535.1 hypothetical protein [Dehalococcoides mccartyi]	1	1	1	5.9	25.224	220	7.5203	45589000	8	5698600
WP_340710377.1	WP_340710377.1	WP_340710377.1 response regulator transcription factor [Dehalococcoides mccartyi]	1	3	3	13.4	25.948	231	3.0689	79339000	14	5667000
WP_340710472.1	WP_340710472.1	WP_340710472.1 aminotransferase class I/II-fold pyridoxal phosphate-dependent enzyme [Dehalococcoides mccartyi]	1	2	2	6.3	44.206	398	11.602	163800000	29	5648300
WP_010937110.1	WP_010937110.1	WP_010937110.1 MULTISPECIES: hemolysin family protein [Dehalococcoides]	1	6	6	18.4	46.955	424	14.38	198760000	27	5645100
WP_340710540.1	WP_340710540.1	WP_340710540.1 acetylornithine transaminase [Dehalococcoides mccartyi]	1	3	3	10.6	42.995	398	0.65196	166920000	24	5640500
WP_233417641.1	WP_233417641.1	WP_233417641.1 histidine--tRNA ligase [Dehalococcoides mccartyi]	1	4	4	8.5	47.53	424	0.98335	160680000	26	5570100
WP_041342854.1	WP_041342854.1	WP_041342854.1 NAD-dependent epimerase/dehydratase family protein [Dehalococcoides mccartyi]	1	4	4	14.9	33.087	302	25.215	137870000	25	5514800
WP_340710988.1	WP_340710988.1	WP_340710988.1 site-2 protease family protein [Dehalococcoides mccartyi]	1	1	1	5.3	41.497	380	35.665	76686000	14	5477600
WP_041340948.1	WP_041340948.1	WP_041340948.1 ABC transporter permease [Dehalococcoides mccartyi]	1	1	1	3.7	38.324	352	1.4158	43678000	8	5459800
WP_058292898.1	WP_058292898.1	WP_058292898.1 GTPase ObgE [Dehalococcoides mccartyi]	1	5	5	16	46.204	424	5.9026	164060000	25	5457000
WP_058292190.1	WP_058292190.1	WP_058292190.1 holo-ACP synthase [Dehalococcoides mccartyi]	1	1	1	9.2	13.105	119	0.49722	43261000	8	5407600
WP_010936567.1	WP_010936567.1	WP_010936567.1 MULTISPECIES: 5-(carboxyamino)imidazole ribonucleotide mutase [Dehalococcoides]	1	2	2	16.2	16.137	154	8.7551	123250000	8	5337600
WP_301084857.1	WP_301084857.1	WP_301084857.1 AAA family ATPase [Dehalococcoides mccartyi]	1	3	3	14.2	28.371	260	1.9348	87947000	14	5256500
WP_010936165.1	WP_010936165.1	WP_010936165.1 MULTISPECIES: hypothetical protein [Dehalococcoides]	1	1	1	19.7	7.977	71	1.4255	25996000	5	5199200
WP_010937132.1	WP_010937132.1	WP_010937132.1 MULTISPECIES: gamma-glutamylcyclotransferase family protein [Dehalococcoides]	1	1	1	9	15.03	133	1.0561	51902000	10	5190200
WP_340710430.1	WP_340710430.1	WP_340710430.1 DNA polymerase I [Dehalococcoides mccartyi]	1	5	5	8.9	99.711	903	86.957	272290000	49	5174500
WP_010937100.1	WP_010937100.1	WP_010937100.1 MULTISPECIES: amidophosphoribosyltransferase [Dehalococcoides]	1	3	3	7	51.437	472	2.571	183570000	27	5113700
WP_340711287.1	WP_340711287.1	WP_340711287.1 bifunctional phosphoglucose/phosphomannose isomerase [Dehalococcoides mccartyi]	1	2	2	4.8	39.38	355	0.83913	116710000	18	5100600
WP_233417659.1	WP_233417659.1	WP_233417659.1 ribosome silencing factor [Dehalococcoides mccartyi]	1	1	1	6	13.081	116	0.34151	35447000	7	5063900
WP_340710780.1	WP_340710780.1	WP_340710780.1 hypothetical protein [Dehalococcoides mccartyi]	1	7	7	16.4	63.491	561	41.1	225800000	41	5025400
WP_340710145.1	WP_340710145.1	WP_340710145.1 response regulator [Dehalococcoides mccartyi]	1	1	1	6.2	14.684	130	0.3727	39854000	8	4981800
WP_340711263.1	WP_340711263.1	WP_340711263.1 bifunctional sugar-1-phosphate nucleotidylyltransferase/acetyltransferase [Dehalococcoides mccartyi]	1	3	3	8.1	42.003	393	5.1612	170920000	21	4979800
WP_041342359.1	WP_041342359.1	WP_041342359.1 glycosyltransferase family 4 protein [Dehalococcoides mccartyi]	1	3	3	6.8	42.694	382	1.8667	118890000	24	4953900
WP_010936320.1	WP_010936320.1	WP_010936320.1 MULTISPECIES: phosphate acyltransferase PlsX [Dehalococcoides]	1	6	6	20.7	36.799	347	9.7299	175900000	24	4945300
WP_041342761.1	WP_041342761.1	WP_041342761.1 DUF177 domain-containing protein [Dehalococcoides mccartyi]	1	1	1	6.1	16.566	147	2.7379	44452000	9	4939100
WP_340710201.1	WP_340710201.1	WP_340710201.1 DNA repair protein RadA [Dehalococcoides mccartyi]	1	4	4	14.1	49.525	462	86.909	175100000	26	4916100
WP_278340503.1	WP_278340503.1	WP_278340503.1 NTP transferase domain-containing protein [Dehalococcoides mccartyi]	1	5	5	14.6	42.149	384	2.8132	148050000	27	4907000
WP_041341583.1	WP_041341583.1	WP_041341583.1 MULTISPECIES: recombination mediator RecR [Dehalococcoides]	1	1	1	6.9	22.434	204	31.498	63623000	13	4894000
WP_340711257.1	WP_340711257.1	WP_340711257.1 stage 0 sporulation family protein [Dehalococcoides mccartyi]	1	1	1	10.1	31.322	277	5.4835	72929000	15	4861900
WP_340710415.1	WP_340710415.1	WP_340710415.1 hydrogenase formation protein HypD [Dehalococcoides mccartyi]	1	4	4	12.4	39.738	364	5.6382	142480000	24	4830000
WP_340710393.1	WP_340710393.1	WP_340710393.1 ferrous iron transporter B [Dehalococcoides mccartyi]	1	3	3	7.1	61.956	576	7.8305	110990000	23	4825600
WP_041340770.1	WP_041340770.1	WP_041340770.1 Fur family transcriptional regulator [Dehalococcoides mccartyi]	1	2	2	16.9	15.998	142	1.6113	43372000	9	4819100
WP_340711497.1	WP_340711497.1	WP_340711497.1 ferredoxin-thioredoxin reductase catalytic domain-containing protein [Dehalococcoides mccartyi]	1	3	3	21.4	18.924	168	10.179	101600000	13	4811300
WP_340710191.1	WP_340710191.1	WP_340710191.1 type I restriction endonuclease subunit R [Dehalococcoides mccartyi]	1	7	7	8.3	115.1	1005	21.609	331430000	66	4805000
WP_278532897.1	WP_278532897.1	WP_278532897.1 PAC2 family protein [Dehalococcoides mccartyi]	1	4	4	17.3	29.642	266	2.9485	75598000	16	4724900
WP_340710414.1	WP_340710414.1	WP_340710414.1 hydrogenase expression/formation protein HypE [Dehalococcoides mccartyi]	1	4	4	14.6	35.063	335	2.078	107670000	23	4681300
WP_340710432.1	WP_340710432.1	WP_340710432.1 DNA-formamidopyrimidine glycosylase [Dehalococcoides mccartyi]	1	1	1	6.3	29.872	270	6.4265	92865000	20	4643200
WP_077975223.1	WP_077975223.1	WP_077975223.1 MULTISPECIES: carbohydrate kinase family protein [Dehalococcoides]	1	2	2	9.1	36.046	328	3.4046	69467000	15	4631100
WP_340711164.1	WP_340711164.1	WP_340711164.1 KamA family radical SAM protein [Dehalococcoides mccartyi]	1	1	1	2.5	49.761	439	0.49492	120390000	26	4630500
WP_041342266.1	WP_041342266.1	WP_041342266.1 MULTISPECIES: NADH-quinone oxidoreductase subunit NuoH [Dehalococcoides]	1	2	2	5.1	39.141	353	0.56596	32079000	7	4582800
WP_340710444.1	WP_340710444.1	WP_340710444.1 hypothetical protein [Dehalococcoides mccartyi]	1	1	1	10.6	9.9424	85	0.85511	22899000	5	4579900
WP_010936406.1	WP_010936406.1	WP_010936406.1 zinc ABC transporter substrate-binding protein [Dehalococcoides mccartyi]	1	3	3	13.1	32.231	290	19.888	63914000	14	4565300
WP_340710247.1	WP_340710247.1	WP_340710247.1 cofactor-independent phosphoglycerate mutase [Dehalococcoides mccartyi]	1	3	3	10.4	42.263	393	44.401	158980000	22	4542800
WP_171973442.1	WP_171973442.1	WP_171973442.1 MULTISPECIES: ribonuclease III [Dehalococcoides]	1	3	3	13.1	26.867	237	3.6963	72194000	16	4512100
WP_010935993.1	WP_010935993.1	WP_010935993.1 MULTISPECIES: pantetheine-phosphate adenylyltransferase [Dehalococcoides]	1	3	3	18.9	17.565	159	2.33	81535000	11	4492100
WP_041341284.1	WP_041341284.1	WP_041341284.1 phosphoribosylformylglycinamidine synthase subunit PurL [Dehalococcoides mccartyi]	1	8	8	11.1	103.92	953	30.91	327660000	62	4450400
WP_340711175.1	WP_340711175.1	WP_340711175.1 TlpA disulfide reductase family protein [Dehalococcoides mccartyi]	1	1	1	8.4	19.539	178	1.3627	26489000	6	4414900
WP_340710511.1	WP_340710511.1	WP_340710511.1 glutamate-5-semialdehyde dehydrogenase [Dehalococcoides mccartyi]	1	4	4	12.7	45.132	424	5.4262	230780000	28	4404600
WP_340711260.1	WP_340711260.1	WP_340711260.1 HAD family hydrolase [Dehalococcoides mccartyi]	1	2	2	12	27.186	234	43.39	70444000	16	4402700
WP_340711059.1	WP_340711059.1	WP_340711059.1 hypothetical protein [Dehalococcoides mccartyi]	1	1	1	11.4	14.165	132	3.0927	90937000	10	4389200
WP_340710259.1	WP_340710259.1	WP_340710259.1 PPC domain-containing DNA-binding protein [Dehalococcoides mccartyi]	1	1	1	6.1	15.827	147	0.69006	35075000	8	4384400
WP_041343170.1	WP_041343170.1	WP_041343170.1 MULTISPECIES: transcriptional repressor [Dehalococcoides]	1	1	1	9.2	15.855	141	18.297	35003000	8	4375300
WP_340711323.1	WP_340711323.1	WP_340711323.1 fumarate hydratase [Dehalococcoides mccartyi]	1	2	2	10.4	29.246	280	2.434	112650000	12	4360300
WP_340711519.1	WP_340711519.1	WP_340711519.1 ATP-binding protein [Dehalococcoides mccartyi]	1	6	6	10.1	76.959	661	20.8	188730000	44	4289300
WP_058292086.1	WP_058292086.1	WP_058292086.1 MULTISPECIES: LOG family protein [Dehalococcoides]	1	3	3	20.1	22.602	209	8.406	102610000	15	4226200
WP_010937017.1	WP_010937017.1	WP_010937017.1 MULTISPECIES: phosphoribosyl-AMP cyclohydrolase [Dehalococcoides]	1	2	2	18.3	11.679	104	1.0806	67568000	9	4222000
WP_340711262.1	WP_340711262.1	WP_340711262.1 glutamine--fructose-6-phosphate transaminase (isomerizing) [Dehalococcoides mccartyi]	1	6	6	14.5	64.968	593	24.294	163830000	39	4200800
WP_340710584.1	WP_340710584.1	WP_340710584.1 NDP-sugar synthase [Dehalococcoides mccartyi]	1	1	1	3	38.88	361	0.76736	79792000	19	4199600
WP_010936987.1	WP_010936987.1	WP_010936987.1 MULTISPECIES: translational GTPase TypA [Dehalococcoides]	1	4	4	9.2	68.059	609	13.014	218330000	36	4163100
WP_096476601.1	WP_096476601.1	WP_096476601.1 MULTISPECIES: YggS family pyridoxal phosphate-dependent enzyme [Dehalococcoides]	1	1	1	5	24.428	220	0.7497	57996000	14	4142600
WP_010936283.1	WP_010936283.1	WP_010936283.1 30S ribosomal protein S9 [Dehalococcoides mccartyi]	1	2	2	21.2	14.494	132	1.5523	686710000	8	4062200
WP_340711225.1	WP_340711225.1	WP_340711225.1 peptidase MA family metallohydrolase [Dehalococcoides mccartyi]	1	1	1	2.2	45.068	408	19.221	48649000	12	4054100
WP_058292990.1	WP_058292990.1	WP_058292990.1 MULTISPECIES: NADH-quinone oxidoreductase subunit M [Dehalococcoides]	1	1	1	1.8	54.015	497	3.0694	36353000	9	4039200
WP_041342186.1	WP_041342186.1	WP_041342186.1 ABC transporter permease [Dehalococcoides mccartyi]	1	1	1	4.2	43.048	407	56.29	56446000	14	4031800
WP_340710966.1	WP_340710966.1	WP_340710966.1 3-methyl-2-oxobutanoate hydroxymethyltransferase [Dehalococcoides mccartyi]	1	4	4	14.9	30.193	282	2.629	52145000	13	4011200
WP_041342177.1	WP_041342177.1	WP_041342177.1 biotin--[acetyl-CoA-carboxylase] ligase [Dehalococcoides mccartyi]	1	2	2	12.6	28.815	262	29.713	71435000	18	3968600
WP_233417634.1	WP_233417634.1	WP_233417634.1 helix-turn-helix domain-containing protein [Dehalococcoides mccartyi]	1	2	2	18.2	14.961	132	3.4271	31707000	8	3963300
WP_010937096.1	WP_010937096.1	WP_010937096.1 J domain-containing protein [Dehalococcoides mccartyi]	1	3	3	16.1	36.146	330	12.388	120460000	19	3904200
WP_340711131.1	WP_340711131.1	WP_340711131.1 ASKHA domain-containing protein [Dehalococcoides mccartyi]	1	3	3	6.4	68.339	640	17.293	144460000	37	3904200
WP_340710287.1	WP_340710287.1	WP_340710287.1 quinolinate synthase NadA [Dehalococcoides mccartyi]	1	3	3	12.6	33.033	302	79.192	69716000	18	3873100
WP_279115492.1	WP_279115492.1	WP_279115492.1 hypothetical protein [Dehalococcoides mccartyi]	1	1	1	4.5	24.186	220	1.7884	30740000	8	3842500
WP_340710777.1	WP_340710777.1	WP_340710777.1 hypothetical protein [Dehalococcoides mccartyi]	1	5	5	8.7	70.759	601	8.8458	139870000	37	3780200
WP_340710086.1	WP_340710086.1	WP_340710086.1 hypothetical protein [Dehalococcoides mccartyi]	1	1	1	3.2	25.186	219	0.31414	59628000	16	3726800
WP_340711335.1	WP_340711335.1	WP_340711335.1 DNA translocase FtsK [Dehalococcoides mccartyi]	1	7	7	9	88.819	814	7.0866	200120000	51	3701800
WP_340711212.1	WP_340711212.1	WP_340711212.1 DNA alkylation repair protein [Dehalococcoides mccartyi]	1	4	4	20	27.142	240	4.8821	58605000	16	3662800
WP_077975546.1	WP_077975546.1	WP_077975546.1 MULTISPECIES: GspE/PulE family protein [Dehalococcoides]	1	6	6	11.7	85.911	778	42.995	173980000	42	3662600
WP_041341735.1	WP_041341735.1	WP_041341735.1 sensor histidine kinase [Dehalococcoides mccartyi]	1	4	4	11.5	43.473	381	13.228	83991000	23	3651800
WP_340710467.1	WP_340710467.1	WP_340710467.1 DUF5667 domain-containing protein [Dehalococcoides mccartyi]	1	1	1	4.9	31.297	286	1.3874	50576000	14	3612600
WP_324665541.1	WP_324665541.1	WP_324665541.1 flavodoxin-dependent (E)-4-hydroxy-3-methylbut-2-enyl-diphosphate synthase [Dehalococcoides mccartyi]	1	4	4	17.2	37.358	348	11.395	97514000	22	3576900
WP_340711345.1	WP_340711345.1	WP_340711345.1 NAD(P)H-hydrate dehydratase [Dehalococcoides mccartyi]	1	4	4	8.8	53.42	512	41.173	106520000	30	3550700
WP_041342398.1	WP_041342398.1	WP_041342398.1 DivIVA domain-containing protein [Dehalococcoides mccartyi]	1	2	2	7.4	30.234	270	12.459	74326000	21	3539400
WP_041341292.1	WP_041341292.1	WP_041341292.1 polyprenyl synthetase family protein [Dehalococcoides mccartyi]	1	2	2	7.1	35.373	324	3.6214	70211000	20	3510600
WP_041341812.1	WP_041341812.1	WP_041341812.1 1-deoxy-D-xylulose-5-phosphate synthase [Dehalococcoides mccartyi]	1	6	6	11.7	68.486	633	47.736	196590000	39	3483400
WP_340710690.1	WP_340710690.1	WP_340710690.1 isoleucine--tRNA ligase [Dehalococcoides mccartyi]	1	3	3	3.6	116.08	1014	29.911	183970000	53	3471200
WP_058292093.1	WP_058292093.1	WP_058292093.1 MULTISPECIES: universal stress protein [Dehalococcoides]	1	1	1	3.5	31.819	287	0.51588	62379000	18	3465500
WP_340710195.1	WP_340710195.1	WP_340710195.1 class I SAM-dependent DNA methyltransferase [Dehalococcoides mccartyi]	1	5	5	15.8	56.068	500	17.98	157700000	29	3457500
WP_010936579.1	WP_010936579.1	WP_010936579.1 MULTISPECIES: ABC transporter ATP-binding protein [Dehalococcoides]	1	3	3	11.7	33.049	298	12.713	65316000	19	3437700
WP_340710325.1	WP_340710325.1	WP_340710325.1 efflux RND transporter permease subunit [Dehalococcoides mccartyi]	1	1	1	1.2	105.12	1004	8.2852	78635000	23	3418900
WP_340711333.1	WP_340711333.1	WP_340711333.1 excinuclease ABC subunit UvrB [Dehalococcoides mccartyi]	1	8	8	15.9	76.277	668	60.273	167900000	45	3380600
WP_340710290.1	WP_340710290.1	WP_340710290.1 M48 family metallopeptidase [Dehalococcoides mccartyi]	1	3	3	9.3	43.008	397	11.072	185230000	22	3375900
WP_340710575.1	WP_340710575.1	WP_340710575.1 fumarylacetoacetate hydrolase family protein [Dehalococcoides mccartyi]	1	3	3	10.7	27.514	253	1.7996	50306000	15	3353700
WP_010936627.1	WP_010936627.1	WP_010936627.1 NADH-quinone oxidoreductase subunit A [Dehalococcoides mccartyi]	1	1	1	8.9	14.005	123	0.29231	16748000	5	3349600
WP_041342609.1	WP_041342609.1	WP_041342609.1 peptide chain release factor 1 [Dehalococcoides mccartyi]	1	2	2	7	40.487	355	20.948	75686000	23	3290700
WP_340710611.1	WP_340710611.1	WP_340710611.1 iron ABC transporter permease [Dehalococcoides mccartyi]	1	1	1	3.9	37.628	359	2.9865	26114000	8	3264200
WP_340710474.1	WP_340710474.1	WP_340710474.1 Lrp/AsnC family transcriptional regulator [Dehalococcoides mccartyi]	1	1	1	4.4	18.202	160	0.55533	32386000	10	3238600
WP_010936273.1	WP_010936273.1	WP_010936273.1 MULTISPECIES: type I methionyl aminopeptidase [Dehalococcoides]	1	2	2	10.4	26.836	251	15.512	41899000	13	3223000
WP_278532888.1	WP_278532888.1	WP_278532888.1 NADH-quinone oxidoreductase subunit L [Dehalococcoides mccartyi]	1	2	2	2.6	70.415	654	0.43557	54491000	17	3205300
WP_041342449.1	WP_041342449.1	WP_041342449.1 hypothetical protein [Dehalococcoides mccartyi]	1	1	1	10.8	18.241	185	2.9887	16008000	5	3201700
WP_340710884.1	WP_340710884.1	WP_340710884.1 hypothetical protein [Dehalococcoides mccartyi]	1	5	5	19.7	32.203	294	18.849	60592000	19	3189100
WP_340711439.1	WP_340711439.1	WP_340711439.1 Crp/Fnr family transcriptional regulator [Dehalococcoides mccartyi]	1	2	2	12.1	28.306	247	1.0478	44315000	14	3165400
WP_010935856.1	WP_010935856.1	WP_010935856.1 redox-regulated ATPase YchF [Dehalococcoides mccartyi]	1	3	3	11.4	40.172	367	24.877	75941000	24	3164200
WP_340711122.1	WP_340711122.1	WP_340711122.1 formyltransferase family protein [Dehalococcoides mccartyi]	1	4	4	18.7	30.611	273	20.546	66447000	21	3164200
WP_340710477.1	WP_340710477.1	WP_340710477.1 ABC transporter ATP-binding protein [Dehalococcoides mccartyi]	1	2	2	6.5	34.044	306	2.6976	53316000	17	3136200
WP_012984287.1	WP_012984287.1	WP_012984287.1 MULTISPECIES: GTPase HflX [Dehalococcoides]	1	4	4	11.4	45.121	403	11.679	90694000	29	3127400
WP_340710327.1	WP_340710327.1	WP_340710327.1 histidine kinase N-terminal 7TM domain-containing protein [Dehalococcoides mccartyi]	1	4	4	5.4	95.452	851	4.6993	134140000	43	3119400
WP_332445745.1	WP_332445745.1	WP_332445745.1 hypothetical protein [Dehalococcoides mccartyi]	1	1	1	4.6	13.972	130	-2	27995000	9	3110500
WP_340710650.1	WP_340710650.1	WP_340710650.1 radical SAM protein [Dehalococcoides mccartyi]	1	2	2	9.9	31.196	273	9.033	55696000	18	3094200
WP_080768386.1	WP_080768386.1	WP_080768386.1 hypoxanthine phosphoribosyltransferase [Dehalococcoides mccartyi]	1	4	4	11.2	53.324	473	9.4635	100960000	33	3059400
WP_340711264.1	WP_340711264.1	WP_340711264.1 bifunctional sugar-1-phosphate nucleotidylyltransferase/acetyltransferase [Dehalococcoides mccartyi]	1	3	3	9.2	42.699	400	1.9398	75347000	25	3013900
WP_340711280.1	WP_340711280.1	WP_340711280.1 methionine synthase [Dehalococcoides mccartyi]	1	2	2	6.7	37.887	342	2.8989	57216000	19	3011300
WP_340710233.1	WP_340710233.1	WP_340710233.1 nicotinate-nucleotide adenylyltransferase [Dehalococcoides mccartyi]	1	1	1	6.9	22.913	204	0.415	44994000	15	2999600
WP_340711388.1	WP_340711388.1	WP_340711388.1 isoprenyl transferase [Dehalococcoides mccartyi]	1	1	1	3.4	26.66	236	9.9187	50758000	17	2985800
WP_010936456.1	WP_010936456.1	WP_010936456.1 MULTISPECIES: elongation factor P [Dehalococcoides]	1	1	1	4.8	21.079	186	0.31968	38622000	13	2970900
WP_096476943.1	WP_096476943.1	WP_096476943.1 MULTISPECIES: anthranilate phosphoribosyltransferase [Dehalococcoides]	1	4	4	12	35.705	341	1.5527	62333000	21	2968200
WP_041342842.1	WP_041342842.1	WP_041342842.1 AAA family ATPase [Dehalococcoides mccartyi]	1	2	2	10.9	27.166	238	8.8607	41012000	14	2929500
WP_340710692.1	WP_340710692.1	WP_340710692.1 AMP-binding protein [Dehalococcoides mccartyi]	1	2	2	5.3	56.048	507	16.896	114590000	29	2903600
WP_010936547.1	WP_010936547.1	WP_010936547.1 thymidylate synthase [Dehalococcoides mccartyi]	1	1	1	8.3	24.683	217	2.1785	33911000	12	2825900
WP_233417661.1	WP_233417661.1	WP_233417661.1 type III pantothenate kinase [Dehalococcoides mccartyi]	1	2	2	10.5	27.62	258	22.454	36183000	13	2783300
WP_010936021.1	WP_010936021.1	WP_010936021.1 MULTISPECIES: DUF134 domain-containing protein [Dehalococcoides]	1	1	1	9.4	13.202	117	0.95972	22208000	8	2776100
WP_340711135.1	WP_340711135.1	WP_340711135.1 bifunctional methylenetetrahydrofolate dehydrogenase/methenyltetrahydrofolate cyclohydrolase [Dehalococcoides mccartyi]	1	3	3	10.6	31.835	301	2.4421	104880000	19	2762100
WP_010936455.1	WP_010936455.1	WP_010936455.1 PHP domain-containing protein [Dehalococcoides mccartyi]	1	3	3	22.4	24.273	219	9.9556	79031000	11	2746600
WP_340711424.1	WP_340711424.1	WP_340711424.1 DNA double-strand break repair nuclease NurA [Dehalococcoides mccartyi]	1	5	5	20	44.572	401	0.91709	109580000	26	2743900
WP_340711006.1	WP_340711006.1	WP_340711006.1 tRNA (adenosine(37)-N6)-dimethylallyltransferase MiaA [Dehalococcoides mccartyi]	1	2	2	7.4	36.195	325	1.5134	57371000	21	2731900
WP_340710404.1	WP_340710404.1	WP_340710404.1 anthranilate synthase component I [Dehalococcoides mccartyi]	1	3	3	5.8	53.959	485	1.3424	84056000	31	2711500
WP_340711118.1	WP_340711118.1	WP_340711118.1 tyrosine recombinase XerC [Dehalococcoides mccartyi]	1	2	2	7.5	35.03	307	1.1442	56270000	21	2679500
WP_041342935.1	WP_041342935.1	WP_041342935.1 MULTISPECIES: bifunctional mannosyl-3-phosphoglycerate synthase/mannosyl-3 phosphoglycerate phosphatase [Dehalococcoides]	1	8	8	12.4	77.878	694	5.6416	181410000	43	2663800
WP_340710588.1	WP_340710588.1	WP_340710588.1 carbamoyl-phosphate synthase large subunit [Dehalococcoides mccartyi]	1	5	5	5.2	117.41	1079	6.5141	149670000	57	2625700
WP_010935817.1	WP_010935817.1	WP_010935817.1 MULTISPECIES: saccharopine dehydrogenase NADP-binding domain-containing protein [Dehalococcoides]	1	3	3	8.5	43.987	387	38.906	61320000	24	2555000
WP_010937206.1	WP_010937206.1	WP_010937206.1 response regulator transcription factor [Dehalococcoides mccartyi]	1	1	1	6.4	24.219	219	2.7436	28015000	11	2546800
WP_340710387.1	WP_340710387.1	WP_340710387.1 hypothetical protein [Dehalococcoides mccartyi]	1	3	3	9.3	44.064	378	13.5	68287000	27	2529200
WP_041223349.1	WP_041223349.1	WP_041223349.1 cation:proton antiporter [Dehalococcoides mccartyi]	1	1	1	1.9	44.896	424	2.0614	32767000	13	2520500
WP_340710271.1	WP_340710271.1	WP_340710271.1 glycerol-3-phosphate acyltransferase [Dehalococcoides mccartyi]	1	1	1	5.6	25.331	233	1.059	22667000	9	2518500
WP_340711248.1	WP_340711248.1	WP_340711248.1 M20 family metallopeptidase [Dehalococcoides mccartyi]	1	2	2	7.3	42.379	397	12.801	70586000	23	2507600
WP_041342318.1	WP_041342318.1	WP_041342318.1 hypothetical protein [Dehalococcoides mccartyi]	1	1	1	5.7	21.81	192	0.74968	35097000	14	2506900
WP_041340983.1	WP_041340983.1	WP_041340983.1 MULTISPECIES: ATP-binding protein [Dehalococcoides]	1	4	4	10.3	62.926	581	22.177	110260000	29	2502000
WP_340710590.1	WP_340710590.1	WP_340710590.1 dihydroorotase [Dehalococcoides mccartyi]	1	2	2	7.5	45.129	427	2.1284	70683000	22	2495400
WP_233417669.1	WP_233417669.1	WP_233417669.1 pseudouridine synthase [Dehalococcoides mccartyi]	1	1	1	5	26.864	238	2.3302	44628000	18	2479400
WP_041342635.1	WP_041342635.1	WP_041342635.1 cob(I)yrinic acid a,c-diamide adenosyltransferase [Dehalococcoides mccartyi]	1	1	1	6.1	19.505	181	5.3328	24366000	10	2436600
WP_340710252.1	WP_340710252.1	WP_340710252.1 TIGR03960 family B12-binding radical SAM protein [Dehalococcoides mccartyi]	1	2	2	3.9	67.804	610	0.53629	69579000	29	2399300
WP_340710909.1	WP_340710909.1	WP_340710909.1 ferritin-like domain-containing protein [Dehalococcoides mccartyi]	1	2	2	9.5	31.859	275	4.183	35829000	15	2388600
WP_010936586.1	WP_010936586.1	WP_010936586.1 translation elongation factor 4 [Dehalococcoides mccartyi]	1	3	3	5.5	66.928	605	3.7117	86826000	37	2346700
WP_010936124.1	WP_010936124.1	WP_010936124.1 MULTISPECIES: transcriptional regulator NrdR [Dehalococcoides]	1	1	1	5.7	20.054	175	0.50997	32606000	14	2329000
WP_041342406.1	WP_041342406.1	WP_041342406.1 DUF4256 domain-containing protein [Dehalococcoides mccartyi]	1	1	1	4.8	21.306	189	0.39548	34153000	15	2276900
WP_041342991.1	WP_041342991.1	WP_041342991.1 MULTISPECIES: ribosome biogenesis GTPase Der [Dehalococcoides]	1	2	2	6.8	48.659	441	5.1057	87941000	23	2255800
WP_096476578.1	WP_096476578.1	WP_096476578.1 MULTISPECIES: hypothetical protein [Dehalococcoides]	1	1	1	6.6	26.687	227	37.988	29012000	13	2231700
WP_340710824.1	WP_340710824.1	WP_340710824.1 single-stranded-DNA-specific exonuclease RecJ [Dehalococcoides mccartyi]	1	2	2	3.9	62.611	566	0.4446	82901000	38	2181600
WP_340710265.1	WP_340710265.1	WP_340710265.1 ABC transporter ATP-binding protein [Dehalococcoides mccartyi]	1	2	2	7.3	34.359	313	2.0719	38887000	18	2160400
WP_010936946.1	WP_010936946.1	WP_010936946.1 acetylglutamate kinase [Dehalococcoides mccartyi]	1	1	1	5.5	28.048	272	3.116	34397000	16	2149800
WP_340711075.1	WP_340711075.1	WP_340711075.1 helicase-related protein [Dehalococcoides mccartyi]	1	5	5	5.5	129.29	1122	24.553	171390000	80	2142300
WP_340710321.1	WP_340710321.1	WP_340710321.1 PqqD family peptide modification chaperone [Dehalococcoides mccartyi]	1	3	3	5.5	79.735	710	12.081	92015000	43	2139900
WP_010936301.1	WP_010936301.1	WP_010936301.1 MULTISPECIES: HEAT repeat domain-containing protein [Dehalococcoides]	1	3	3	16.5	34.823	316	52.507	53286000	16	2133900
WP_340710436.1	WP_340710436.1	WP_340710436.1 L-aspartate oxidase [Dehalococcoides mccartyi]	1	2	2	4.3	56.267	515	4.765	71989000	34	2117300
WP_340710193.1	WP_340710193.1	WP_340710193.1 restriction endonuclease subunit S [Dehalococcoides mccartyi]	1	1	1	4.5	42.464	381	8.6452	41822000	20	2091100
WP_301084872.1	WP_301084872.1	WP_301084872.1 bifunctional adenosylcobinamide kinase/adenosylcobinamide-phosphate guanylyltransferase [Dehalococcoides mccartyi]	1	1	1	11.7	20.413	188	36.409	58145000	9	2049600
WP_058292042.1	WP_058292042.1	WP_058292042.1 FeoA family protein [Dehalococcoides mccartyi]	1	1	1	13.6	8.3237	81	0.74246	14222000	7	2031800
WP_340711246.1	WP_340711246.1	WP_340711246.1 excinuclease ABC subunit UvrA [Dehalococcoides mccartyi]	1	5	5	6.2	103.3	946	4.4005	125970000	62	2031800
WP_340711158.1	WP_340711158.1	WP_340711158.1 DUF5343 domain-containing protein [Dehalococcoides mccartyi]	1	1	1	5.7	25.852	229	2.5372	24336000	12	2028000
WP_340711167.1	WP_340711167.1	WP_340711167.1 PAS domain S-box protein [Dehalococcoides mccartyi]	1	5	5	8.4	96.415	853	6.2713	278380000	45	2010300
WP_279115816.1	WP_279115816.1	WP_279115816.1 R3H domain-containing nucleic acid-binding protein [Dehalococcoides mccartyi]	1	2	2	5.7	56.711	509	3.687	79971000	28	2000100
WP_340710594.1	WP_340710594.1	WP_340710594.1 DNA mismatch repair endonuclease MutL [Dehalococcoides mccartyi]	1	4	4	10.2	62.238	566	103.45	71891000	36	1997000
WP_340710801.1	WP_340710801.1	WP_340710801.1 PAS domain S-box protein [Dehalococcoides mccartyi]	1	6	6	5.5	142.82	1258	7.1267	146530000	75	1953800
WP_340711166.1	WP_340711166.1	WP_340711166.1 hypothetical protein [Dehalococcoides mccartyi]	1	1	1	5	45.377	421	3.3303	33100000	17	1947000
WP_340710220.1	WP_340710220.1	WP_340710220.1 Trk system potassium transporter TrkA [Dehalococcoides mccartyi]	1	1	1	2.6	49.2	454	1.7771	42495000	22	1931600
WP_340710267.1	WP_340710267.1	WP_340710267.1 HIT domain-containing protein [Dehalococcoides mccartyi]	1	1	1	6.7	18.623	163	0.74967	23103000	12	1925300
WP_340710470.1	WP_340710470.1	WP_340710470.1 tagatose 1,6-diphosphate aldolase [Dehalococcoides mccartyi]	1	2	2	7.7	36.916	336	8.4573	40264000	21	1917300
WP_340710277.1	WP_340710277.1	WP_340710277.1 dihydropteroate synthase [Dehalococcoides mccartyi]	1	2	2	8.5	30.333	282	1.3365	38090000	20	1904500
WP_041342210.1	WP_041342210.1	WP_041342210.1 nickel-dependent hydrogenase large subunit [Dehalococcoides mccartyi]	1	2	2	8.4	39.784	359	5.3132	38051000	20	1902600
WP_340711398.1	WP_340711398.1	WP_340711398.1 S41 family peptidase [Dehalococcoides mccartyi]	1	1	1	6.6	40.159	377	4.0664	20862000	11	1896500
WP_058292793.1	WP_058292793.1	WP_058292793.1 RtcB family protein [Dehalococcoides mccartyi]	1	1	1	2.7	52.671	486	1.0507	50819000	27	1882200
WP_340710402.1	WP_340710402.1	WP_340710402.1 indole-3-glycerol phosphate synthase TrpC [Dehalococcoides mccartyi]	1	2	2	10	28.534	259	8.6807	47311000	18	1871800
WP_340711187.1	WP_340711187.1	WP_340711187.1 Holliday junction branch migration DNA helicase RuvB [Dehalococcoides mccartyi]	1	3	3	9.2	38.591	349	2.2279	62865000	20	1871200
WP_340711121.1	WP_340711121.1	WP_340711121.1 aminopeptidase P family protein [Dehalococcoides mccartyi]	1	2	2	10.8	40.063	362	22.277	61795000	20	1840200
WP_340710447.1	WP_340710447.1	WP_340710447.1 glutamate--tRNA ligase [Dehalococcoides mccartyi]	1	3	3	5.2	55.078	484	0.87703	69451000	38	1827700
WP_041341888.1	WP_041341888.1	WP_041341888.1 exonuclease SbcCD subunit D [Dehalococcoides mccartyi]	1	3	3	8.7	46.686	415	8.4029	47448000	26	1824900
WP_340710542.1	WP_340710542.1	WP_340710542.1 bifunctional glutamate N-acetyltransferase/amino-acid acetyltransferase ArgJ [Dehalococcoides mccartyi]	1	3	3	7.2	43.291	405	1.4824	182330000	26	1824600
WP_340711239.1	WP_340711239.1	WP_340711239.1 deoxyguanosinetriphosphate triphosphohydrolase [Dehalococcoides mccartyi]	1	2	2	6.4	39.127	345	4.9004	34204000	19	1800200
WP_340711400.1	WP_340711400.1	WP_340711400.1 C4-type zinc ribbon domain-containing protein [Dehalococcoides mccartyi]	1	2	2	14.7	26.038	231	59.012	46366000	18	1786300
WP_041340946.1	WP_041340946.1	WP_041340946.1 ABC transporter permease [Dehalococcoides mccartyi]	1	1	1	4.5	38.6	357	15.564	24547000	14	1753300
WP_340711074.1	WP_340711074.1	WP_340711074.1 TaqI-like C-terminal specificity domain-containing protein [Dehalococcoides mccartyi]	1	6	6	7.1	128.69	1107	24.001	135890000	81	1677600
WP_010935843.1	WP_010935843.1	WP_010935843.1 MULTISPECIES: DUF47 family protein [Dehalococcoides]	1	2	2	10.5	23.636	209	0.47872	23371000	14	1669300
WP_010937253.1	WP_010937253.1	WP_010937253.1 MULTISPECIES: TetR/AcrR family transcriptional regulator [Dehalococcoides]	1	1	1	5.6	22.648	195	2.8537	22947000	14	1639100
WP_340711272.1	WP_340711272.1	WP_340711272.1 MaoC/PaaZ C-terminal domain-containing protein [Dehalococcoides mccartyi]	1	1	1	7.3	14.585	137	0.31689	14614000	9	1623700
WP_278532671.1	WP_278532671.1	WP_278532671.1 iron-containing alcohol dehydrogenase [Dehalococcoides mccartyi]	1	1	1	4.2	41.214	380	8.7391	40370000	25	1614800
WP_010935815.1	WP_010935815.1	WP_010935815.1 bifunctional (p)ppGpp synthetase/guanosine-3,5-bis(diphosphate) 3-pyrophosphohydrolase [Dehalococcoides mccartyi]	1	3	3	4.8	82.192	728	7.5437	75839000	48	1580000
WP_340710919.1	WP_340710919.1	WP_340710919.1 cobyric acid synthase [Dehalococcoides mccartyi]	1	1	1	2.4	54.881	503	1.0563	50453000	32	1576700
WP_340710675.1	WP_340710675.1	WP_340710675.1 PAS domain S-box protein [Dehalococcoides mccartyi]	1	6	6	6.4	125.03	1101	31.716	138870000	78	1568000
WP_010937278.1	WP_010937278.1	WP_010937278.1 MULTISPECIES: regulatory protein RecX [Dehalococcoides]	1	1	1	4.2	24.611	214	2.794	21796000	14	1556900
WP_340711551.1	WP_340711551.1	WP_340711551.1 NAD-dependent DNA ligase LigA [Dehalococcoides mccartyi]	1	4	4	5.3	75.139	677	1.9608	80075000	52	1539900
WP_340711363.1	WP_340711363.1	WP_340711363.1 CCA tRNA nucleotidyltransferase [Dehalococcoides mccartyi]	1	2	2	6.2	46.647	418	2.7167	50415000	33	1527700
WP_340710409.1	WP_340710409.1	WP_340710409.1 protease inhibitor I42 family protein [Dehalococcoides mccartyi]	1	1	1	16.5	14.047	127	0.57967	10680000	7	1525700
WP_340710583.1	WP_340710583.1	WP_340710583.1 peptide chain release factor N(5)-glutamine methyltransferase [Dehalococcoides mccartyi]	1	1	1	6.9	30.767	277	6.1169	27453000	18	1525200
WP_340710589.1	WP_340710589.1	WP_340710589.1 glutamine-hydrolyzing carbamoyl-phosphate synthase small subunit [Dehalococcoides mccartyi]	1	1	1	2.2	39.892	364	0.45812	22542000	15	1502800
WP_340710401.1	WP_340710401.1	WP_340710401.1 phosphoribosylanthranilate isomerase [Dehalococcoides mccartyi]	1	2	2	11.9	23.821	219	2.8286	26520000	7	1484900
WP_010937284.1	WP_010937284.1	WP_010937284.1 MULTISPECIES: tRNA (N6-threonylcarbamoyladenosine(37)-N6)-methyltransferase TrmO [Dehalococcoides]	1	3	3	16.3	16.484	147	1.2007	29409000	10	1473000
WP_340711369.1	WP_340711369.1	WP_340711369.1 metallophosphoesterase family protein [Dehalococcoides mccartyi]	1	1	1	6	27.152	248	3.3238	17643000	12	1470200
WP_340710557.1	WP_340710557.1	WP_340710557.1 peptide-methionine (S)-S-oxide reductase MsrA [Dehalococcoides mccartyi]	1	1	1	5.7	19.798	176	0.55947	18930000	13	1456100
WP_340710341.1	WP_340710341.1	WP_340710341.1 reductive dehalogenase domain-containing protein [Dehalococcoides mccartyi]	1	3	3	9.1	54.875	486	28.743	49101000	27	1450100
WP_010936178.1	WP_010936178.1	WP_010936178.1 MULTISPECIES: iron-containing alcohol dehydrogenase [Dehalococcoides]	1	2	2	9.1	40.454	364	32.552	71208000	22	1426700
WP_010936007.1	WP_010936007.1	WP_010936007.1 NAD-dependent epimerase/dehydratase family protein [Dehalococcoides mccartyi]	1	1	1	3.2	33.796	312	0.56981	22724000	16	1420300
WP_010935973.1	WP_010935973.1	WP_010935973.1 response regulator transcription factor [Dehalococcoides mccartyi]	1	1	1	5.2	26.515	232	0.69209	21081000	15	1405400
WP_041341092.1	WP_041341092.1	WP_041341092.1 lysine 2,3-aminomutase [Dehalococcoides mccartyi]	1	4	4	6.3	82.198	730	3.1342	68406000	42	1322300
WP_340711355.1	WP_340711355.1	WP_340711355.1 diacylglycerol kinase family protein [Dehalococcoides mccartyi]	1	2	2	6.3	32.545	301	0.70696	22239000	17	1308100
WP_340710593.1	WP_340710593.1	WP_340710593.1 UvrD-helicase domain-containing protein [Dehalococcoides mccartyi]	1	4	4	6	82.989	738	2.2707	64813000	50	1296300
WP_340710073.1	WP_340710073.1	WP_340710073.1 response regulator transcription factor [Dehalococcoides mccartyi]	1	1	1	4.7	27.311	232	1.6879	21802000	17	1282500
WP_041342452.1	WP_041342452.1	WP_041342452.1 response regulator transcription factor [Dehalococcoides mccartyi]	1	1	1	4.4	25.86	227	0.50939	17673000	14	1262300
WP_041341000.1	WP_041341000.1	WP_041341000.1 alpha/beta hydrolase [Dehalococcoides mccartyi]	1	1	1	4	31.069	277	0.98449	18878000	15	1258500
WP_340711470.1	WP_340711470.1	WP_340711470.1 NAD(P)/FAD-dependent oxidoreductase [Dehalococcoides mccartyi]	1	2	2	6.6	42.869	394	15.596	31401000	25	1256100
WP_340710509.1	WP_340710509.1	WP_340710509.1 ribonuclease PH [Dehalococcoides mccartyi]	1	1	1	5	26.357	239	3.2401	21301000	17	1253000
WP_340711265.1	WP_340711265.1	WP_340711265.1 TldD/PmbA family protein [Dehalococcoides mccartyi]	1	3	3	5.4	50.768	461	1.1885	32297000	26	1242200
WP_340710292.1	WP_340710292.1	WP_340710292.1 mechanosensitive ion channel family protein [Dehalococcoides mccartyi]	1	2	2	5.3	49.586	455	0.58409	62615000	21	1234700
WP_041341095.1	WP_041341095.1	WP_041341095.1 serpin family protein [Dehalococcoides mccartyi]	1	1	1	2.8	46.604	426	4.679	24618000	20	1230900
WP_058292319.1	WP_058292319.1	WP_058292319.1 ATP-binding protein [Dehalococcoides mccartyi]	1	1	1	3	67.705	596	29.05	44145000	38	1161700
WP_340710493.1	WP_340710493.1	WP_340710493.1 AmmeMemoRadiSam system radical SAM enzyme [Dehalococcoides mccartyi]	1	1	1	3.5	39.376	345	0.62735	22072000	19	1161700
WP_340710238.1	WP_340710238.1	WP_340710238.1 chromosomal replication initiator protein DnaA [Dehalococcoides mccartyi]	1	1	1	3.4	49.72	445	4.401	32249000	28	1151800
WP_301086480.1	WP_301086480.1	WP_301086480.1 4-(cytidine 5-diphospho)-2-C-methyl-D-erythritol kinase [Dehalococcoides mccartyi]	1	2	2	12.3	31.293	284	4.4488	51698000	20	1132800
WP_278532906.1	WP_278532906.1	WP_278532906.1 NADH-quinone oxidoreductase subunit NuoF [Dehalococcoides mccartyi]	1	2	2	5.5	69.6	640	1.9518	47046000	42	1120100
WP_340711143.1	WP_340711143.1	WP_340711143.1 alpha-ribazole phosphatase [Dehalococcoides mccartyi]	1	2	2	8.5	22.826	200	0.44755	14516000	13	1116600
WP_340710762.1	WP_340710762.1	WP_340710762.1 hypothetical protein [Dehalococcoides mccartyi]	1	1	1	5.9	29.622	253	22.256	35143000	18	1100000
WP_340711517.1	WP_340711517.1	WP_340711517.1 PAS domain-containing sensor histidine kinase [Dehalococcoides mccartyi]	1	3	3	5.2	60.957	538	1.2446	42234000	41	1030100
WP_041342321.1	WP_041342321.1	WP_041342321.1 imidazole glycerol phosphate synthase cyclase subunit [Dehalococcoides mccartyi]	1	1	1	6.2	27.728	260	2.6488	16297000	16	1018500
WP_077975619.1	WP_077975619.1	WP_077975619.1 MULTISPECIES: methyltransferase domain-containing protein [Dehalococcoides]	1	2	2	11.8	24.85	221	2.1341	27003000	11	974870
WP_340710911.1	WP_340710911.1	WP_340710911.1 heavy metal translocating P-type ATPase [Dehalococcoides mccartyi]	1	3	3	4.6	89.131	828	9.7003	93815000	41	972310
WP_010937032.1	WP_010937032.1	WP_010937032.1 MULTISPECIES: 4-hydroxy-3-methylbut-2-enyl diphosphate reductase [Dehalococcoides]	1	1	1	6.3	30.32	284	0.77055	17226000	18	957010
WP_041343009.1	WP_041343009.1	WP_041343009.1 MULTISPECIES: heat-inducible transcriptional repressor HrcA [Dehalococcoides]	1	1	1	3.2	39.078	345	3.141	19729000	21	939500
WP_340711523.1	WP_340711523.1	WP_340711523.1 helicase-related protein [Dehalococcoides mccartyi]	1	4	4	5.9	123.36	1066	9.8807	136710000	73	936770
WP_340710538.1	WP_340710538.1	WP_340710538.1 hypothetical protein [Dehalococcoides mccartyi]	1	1	1	4.7	32.599	296	0.64264	17265000	19	908660
WP_340710199.1	WP_340710199.1	WP_340710199.1 DUF3644 domain-containing protein [Dehalococcoides mccartyi]	1	1	1	6	39.347	352	0.92764	18810000	22	855000
WP_041342365.1	WP_041342365.1	WP_041342365.1 tRNA pseudouridine(55) synthase TruB [Dehalococcoides mccartyi]	1	1	1	3	32.973	300	0.38774	17984000	22	817440
WP_278532905.1	WP_278532905.1	WP_278532905.1 2Fe-2S iron-sulfur cluster-binding protein [Dehalococcoides mccartyi]	1	1	1	6.1	21.588	197	4.4746	9139300	12	761610
WP_041341302.1	WP_041341302.1	WP_041341302.1 class I SAM-dependent methyltransferase [Dehalococcoides mccartyi]	1	2	2	10.2	28.858	255	0.7149	28772000	15	760830
WP_340710149.1	WP_340710149.1	WP_340710149.1 cobyrinate a,c-diamide synthase [Dehalococcoides mccartyi]	1	1	1	2.6	50.506	463	1.0477	14938000	20	746910
WP_012882388.1	WP_012882388.1	WP_012882388.1 1-phosphofructokinase [Dehalococcoides mccartyi]	1	1	1	3.2	33.655	310	0.50812	16320000	22	741840
WP_340710531.1	WP_340710531.1	WP_340710531.1 ATP-dependent DNA helicase RecG [Dehalococcoides mccartyi]	1	3	3	3.8	91.252	817	2.0206	40423000	55	734970
WP_340711361.1	WP_340711361.1	WP_340711361.1 ABC transporter ATP-binding protein [Dehalococcoides mccartyi]	1	1	1	3.3	33.876	305	0.59944	13636000	19	717670
WP_340710809.1	WP_340710809.1	WP_340710809.1 YifB family Mg chelatase-like AAA ATPase [Dehalococcoides mccartyi]	1	1	1	2.4	55.107	507	2.7319	18071000	26	695030
WP_340711404.1	WP_340711404.1	WP_340711404.1 phage portal protein [Dehalococcoides mccartyi]	1	3	3	9	52.185	454	3.2726	57282000	24	689600
WP_340711149.1	WP_340711149.1	WP_340711149.1 adenosylcobinamide amidohydrolase [Dehalococcoides mccartyi]	1	1	1	4.3	27.588	256	0.41681	8626900	13	663610
WP_340711512.1	WP_340711512.1	WP_340711512.1 DEAD/DEAH box helicase [Dehalococcoides mccartyi]	1	1	1	1.2	61.885	561	0.32506	22807000	36	633530
WP_340710419.1	WP_340710419.1	WP_340710419.1 tRNA lysidine(34) synthetase TilS [Dehalococcoides mccartyi]	1	2	2	6.3	53.617	476	3.2136	56979000	32	613160
WP_340711242.1	WP_340711242.1	WP_340711242.1 SMC family ATPase [Dehalococcoides mccartyi]	1	2	2	2.7	97.647	859	2.4921	31645000	54	586010
WP_340710580.1	WP_340710580.1	WP_340710580.1 excinuclease ABC subunit UvrC [Dehalococcoides mccartyi]	1	3	3	5.8	68.279	607	3.5453	21556000	37	582600
WP_340711526.1	WP_340711526.1	WP_340711526.1 Eco57I restriction-modification methylase domain-containing protein [Dehalococcoides mccartyi]	1	4	4	4.3	126.37	1105	9.2022	42255000	74	571010
WP_340710280.1	WP_340710280.1	WP_340710280.1 FAD:protein FMN transferase [Dehalococcoides mccartyi]	1	1	1	4.9	37.598	350	2.6842	12424000	22	564710
WP_010935836.1	WP_010935836.1	WP_010935836.1 MULTISPECIES: TrkA family potassium uptake protein [Dehalococcoides]	1	1	1	3.6	24.053	221	0.45418	5608400	12	467370
WP_340711240.1	WP_340711240.1	WP_340711240.1 DNA primase [Dehalococcoides mccartyi]	1	3	3	11.4	67.092	590	1.8008	17932000	39	459780
WP_340710328.1	WP_340710328.1	WP_340710328.1 PAS domain S-box protein [Dehalococcoides mccartyi]	1	6	6	5	173.74	1529	4.7365	57912000	100	458420
WP_340711130.1	WP_340711130.1	WP_340711130.1 formate--tetrahydrofolate ligase [Dehalococcoides mccartyi]	1	1	1	2.7	64.231	597	9.9277	13454000	32	420440
WP_340711083.1	WP_340711083.1	WP_340711083.1 DUF4209 domain-containing protein [Dehalococcoides mccartyi]	1	3	3	5.4	66.741	591	9.7284	21398000	31	339030
WP_340710576.1	WP_340710576.1	WP_340710576.1 DNA mismatch repair protein MutS [Dehalococcoides mccartyi]	1	2	2	2	95.371	858	-2	104210000	49	311350
WP_010936622.1	WP_010936622.1	WP_010936622.1 MULTISPECIES: hypothetical protein [Dehalococcoides]	1	1	1	8.3	9.8094	84	2.1899	0	5	0
WP_010937036.1	WP_010937036.1	WP_010937036.1 MULTISPECIES: ECF subfamily RNA polymerase sigma factor, BldN family [Dehalococcoides]	1	1	1	6.7	20.602	179	0.86477	0	13	0
WP_010937052.1	WP_010937052.1	WP_010937052.1 MULTISPECIES: RDD family protein [Dehalococcoides]	1	1	1	7.8	18.629	166	0.44845	0	7	0
WP_041223313.1	WP_041223313.1	WP_041223313.1 MULTISPECIES: zinc ribbon domain-containing protein [Dehalococcoides]	1	1	1	13.3	9.4473	83	0.65956	0	5	0
WP_041341033.1	WP_041341033.1	WP_041341033.1 16S rRNA (guanine(966)-N(2))-methyltransferase RsmD [Dehalococcoides mccartyi]	1	1	1	5.2	20.953	192	0.33359	0	12	0
WP_041341838.1	WP_041341838.1	WP_041341838.1 heliorhodopsin HeR [Dehalococcoides mccartyi]	1	1	1	4.1	29.819	267	7.3748	0	5	0
WP_041342170.1	WP_041342170.1	WP_041342170.1 NfeD family protein [Dehalococcoides mccartyi]	1	1	1	11.5	10.809	96	0.71254	0	6	0
WP_058292384.1	WP_058292384.1	WP_058292384.1 response regulator transcription factor [Dehalococcoides mccartyi]	1	2	2	9.6	26.504	230	2.802	0	17	0
WP_058292450.1	WP_058292450.1	WP_058292450.1 hypothetical protein [Dehalococcoides mccartyi]	1	1	1	7	14.875	143	0.3398	0	1	0
WP_058292535.1	WP_058292535.1	WP_058292535.1 flavodoxin family protein [Dehalococcoides mccartyi]	1	1	1	5.4	20.386	186	6.4776	0	12	0
WP_096476602.1	WP_096476602.1	WP_096476602.1 MULTISPECIES: MtnX-like HAD-IB family phosphatase [Dehalococcoides]	1	1	1	4.1	25.28	219	0.3148	0	17	0
WP_233417651.1	WP_233417651.1	WP_233417651.1 PIG-L family deacetylase [Dehalococcoides mccartyi]	1	1	1	4.2	30.097	265	1.2422	0	15	0
WP_340710300.1	WP_340710300.1	WP_340710300.1 MerR family transcriptional regulator [Dehalococcoides mccartyi]	1	1	1	4.6	26.909	240	6.8806	0	18	0
WP_340710337.1	WP_340710337.1	WP_340710337.1 reductive dehalogenase [Dehalococcoides mccartyi]	1	1	1	2.1	52.894	476	0.54146	0	19	0
WP_340710372.1	WP_340710372.1	WP_340710372.1 response regulator transcription factor [Dehalococcoides mccartyi]	1	1	1	5.3	26.215	227	1.2986	0	15	0
WP_340710459.1	WP_340710459.1	WP_340710459.1 pilus assembly protein PilZ [Dehalococcoides mccartyi]	1	1	1	2.9	39.904	375	12.479	0	6	0
WP_340710962.1	WP_340710962.1	WP_340710962.1 ATP-binding cassette domain-containing protein [Dehalococcoides mccartyi]	1	1	1	5.3	29.316	263	1.9126	0	14	0
WP_340711073.1	WP_340711073.1	WP_340711073.1 hypothetical protein [Dehalococcoides mccartyi]	1	1	1	6.4	17.622	156	0.60769	0	11	0
WP_340711205.1	WP_340711205.1	WP_340711205.1 DUF2089 domain-containing protein [Dehalococcoides mccartyi]	1	1	1	8.9	13.734	124	0.69762	0	8	0
WP_340711234.1	WP_340711234.1	WP_340711234.1 ribosome maturation factor RimM [Dehalococcoides mccartyi]	1	1	1	6.6	18.228	167	0.55078	0	10	0
WP_340711277.1	WP_340711277.1	WP_340711277.1 S-methyl-5-thioribose-1-phosphate isomerase [Dehalococcoides mccartyi]	1	1	1	3.6	35.95	334	0.76419	0	17	0

## Sheet: PJTCA+PJDCP
Protein IDs	Majority protein IDs	Fasta headers	Number of proteins	Peptides	Peptides DCP	Peptides TCA	Razor + unique peptides	Razor + unique peptides DCP	Razor + unique peptides TCA	Sequence coverage [%]	Mol. weight [kDa]	Sequence length	Score	Sequence coverage DCP [%]	Sequence coverage TCA [%]	Intensity DCP	Intensity TCA	iBAQ peptides	iBAQ DCP	iBAQ TCA
WP_046961326.1	WP_046961326.1	WP_046961326.1 hypothetical protein [Dehalococcoides sp. UCH007]	1	22	19	22	22	19	22	32	108.77	1032	323.31	24.5	32	94466000000	125910000000	33	2623500000	3433900000
WP_041223331.1	WP_041223331.1	WP_041223331.1 MULTISPECIES: Rieske (2Fe-2S) protein [Dehalococcoides]	1	7	7	7	7	7	7	47	14.28	132	44.531	47	47	14698000000	12697000000	9	1272200000	1286300000
WP_041343215.1	WP_041343215.1	WP_041343215.1 hypothetical protein [Dehalococcoides mccartyi]	1	8	5	8	8	5	8	74.5	14.946	145	323.31	38.6	74.5	12141000000	31179000000	7	1038800000	2706900000
WP_041341032.1	WP_041341032.1	WP_041341032.1 formate dehydrogenase-N subunit alpha [Dehalococcoides mccartyi]	1	27	23	24	27	23	24	37.5	105.46	993	323.31	31.1	33.2	36250000000	28333000000	43	700170000	583780000
WP_233417654.1	WP_233417654.1	WP_233417654.1 MULTISPECIES: pyridoxamine 5-phosphate oxidase family protein [Dehalococcoides]	1	10	9	10	10	9	10	80.9	14.771	136	302.25	75.7	80.9	6099100000	4049700000	10	604650000	402400000
WP_041342814.1	WP_041342814.1	WP_041342814.1 MULTISPECIES: universal stress protein [Dehalococcoides]	1	9	6	9	9	6	9	55.9	15.577	145	31.818	38.6	55.9	5140000000	5289900000	9	571110000	552440000
WP_010937112.1	WP_010937112.1	WP_010937112.1 MULTISPECIES: co-chaperone GroES [Dehalococcoides]	1	6	4	6	6	4	6	71.4	10.65	98	181.7	58.2	71.4	2838100000	7353100000	6	469690000	966430000
WP_010937254.1	WP_010937254.1	WP_010937254.1 MULTISPECIES: peroxiredoxin [Dehalococcoides]	1	9	8	9	9	8	9	58.2	24.173	213	150.62	48.8	58.2	5508500000	9107900000	11	464890000	665260000
WP_010936968.1	WP_010936968.1	WP_010936968.1 MULTISPECIES: acyl carrier protein [Dehalococcoides]	1	4	4	2	4	4	2	37.2	9.3334	86	73.023	37.2	23.3	1767500000	734390000	4	441860000	183600000
WP_340712981.1	WP_340712981.1	WP_340712981.1 hypothetical protein [Dehalococcoides mccartyi]	1	23	20	21	23	20	21	55.6	47.806	468	323.31	49.8	50	17216000000	12498000000	37	409560000	275370000
WP_096476922.1	WP_096476922.1	WP_096476922.1 chaperonin GroEL [Dehalococcoides mccartyi]	1	38	31	35	38	31	35	73.4	57.296	537	323.31	59	69.5	17005000000	42497000000	36	397150000	971640000
WP_340712350.1	WP_340712350.1	WP_340712350.1 porin PorA family protein [Dehalococcoides mccartyi]	1	7	4	7	7	4	7	43	30.606	277	222.92	22	43	3673000000	3816000000	9	396400000	281170000
WP_010935916.1	WP_010935916.1	WP_010935916.1 MULTISPECIES: nickel-dependent hydrogenase large subunit [Dehalococcoides]	1	18	14	16	18	14	16	44.1	58.014	526	323.31	34.6	41.6	11186000000	16361000000	27	378610000	434230000
WP_301085565.1	WP_301085565.1	WP_301085565.1 NrfD/PsrC family molybdoenzyme membrane anchor subunit [Dehalococcoides mccartyi]	1	8	7	7	8	7	7	16.1	44.756	403	25.602	14.6	16.1	5682900000	3280100000	12	373470000	258890000
WP_010935918.1	WP_010935918.1	WP_010935918.1 MULTISPECIES: 4Fe-4S dicluster domain-containing protein [Dehalococcoides]	1	14	12	12	14	12	12	48.3	30.322	267	323.31	39.3	43.1	9038600000	7006300000	19	319380000	275570000
WP_010936681.1	WP_010936681.1	WP_010936681.1 inositol-3-phosphate synthase [Dehalococcoides mccartyi]	1	14	10	14	14	10	14	51.9	41.115	370	323.31	37.3	51.9	6372000000	8820100000	19	300470000	405540000
WP_340712734.1	WP_340712734.1	WP_340712734.1 basic amino acid ABC transporter substrate-binding protein [Dehalococcoides mccartyi]	1	8	8	5	8	8	5	35.8	28.159	260	134.98	35.8	26.5	2936800000	3279700000	9	295330000	317330000
WP_010936130.1	WP_010936130.1	WP_010936130.1 MULTISPECIES: 30S ribosomal protein S21 [Dehalococcoides]	1	3	3	3	3	3	3	43.8	7.6407	64	21.26	43.8	43.8	632140000	519620000	2	258420000	184780000
WP_340712970.1	WP_340712970.1	WP_340712970.1 1,2-dichloropropane reductive dehalogenase [Dehalococcoides mccartyi]	1	19	12	18	19	12	18	41.9	54.016	484	301.63	29.8	38.8	10631000000	8483500000	34	257610000	222470000
WP_012984286.1	WP_012984286.1	WP_012984286.1 MULTISPECIES: SDR family oxidoreductase [Dehalococcoides]	1	14	10	12	14	10	12	58.5	27.484	265	286.76	44.2	55.1	4130500000	3768900000	16	225290000	215190000
WP_340712388.1	WP_340712388.1	WP_340712388.1 twin-arginine translocase TatA/TatE family subunit [Dehalococcoides mccartyi]	1	3	3	2	3	3	2	38.5	7.1293	65	43.907	38.5	36.9	854030000	422940000	4	213510000	89486000
WP_340712736.1	WP_340712736.1	WP_340712736.1 DegV family protein [Dehalococcoides mccartyi]	1	14	8	12	14	8	12	62	29.514	279	109.87	40.1	49.8	3625700000	3071500000	17	206640000	168300000
WP_010935994.1	WP_010935994.1	WP_010935994.1 MULTISPECIES: YfhL family 4Fe-4S dicluster ferredoxin [Dehalococcoides]	1	2	1	2	2	1	2	27.4	9.2545	84	2.181	9.5	27.4	1013600000	1429000000	5	202710000	277410000
WP_010936699.1	WP_010936699.1	WP_010936699.1 MULTISPECIES: elongation factor Tu [Dehalococcoides]	1	17	9	17	17	9	17	51	44.029	400	323.31	26.2	51	4777800000	12219000000	24	197260000	387510000
WP_012882713.1	WP_012882713.1	WP_012882713.1 MULTISPECIES: twin-arginine translocase TatA/TatE family subunit [Dehalococcoides]	1	2	2	1	2	2	1	26.9	8.6462	78	3.135	26.9	14.1	973250000	114700000	5	194650000	15790000
WP_340712841.1	WP_340712841.1	WP_340712841.1 F0F1 ATP synthase subunit alpha [Dehalococcoides mccartyi]	1	22	15	19	22	15	19	40.6	54.112	503	272.02	29.8	37.4	4997600000	5231000000	24	187380000	207900000
WP_052470946.1	WP_052470946.1	WP_052470946.1 MULTISPECIES: MFS transporter [Dehalococcoides]	1	9	5	8	9	5	8	21.2	51.314	468	97.524	9.2	18.4	2452700000	1560300000	14	175200000	96692000
WP_010936344.1	WP_010936344.1	WP_010936344.1 MULTISPECIES: 30S ribosomal protein S16 [Dehalococcoides]	1	3	3	3	3	3	3	52.4	9.0605	82	159.01	52.4	52.4	1428500000	998620000	5	172380000	164100000
WP_010936996.1	WP_010936996.1	WP_010936996.1 MULTISPECIES: HVO_2922 family protein [Dehalococcoides]	1	4	3	4	4	3	4	80.6	6.7024	62	88.597	69.4	80.6	723360000	849950000	4	169400000	203950000
WP_012882041.1	WP_012882041.1	WP_012882041.1 MULTISPECIES: slipin family protein [Dehalococcoides]	1	10	8	9	10	8	9	39.3	29.779	267	110.11	33.7	35.6	3017500000	2569600000	18	165760000	125320000
WP_010936581.1	WP_010936581.1	WP_010936581.1 MULTISPECIES: hypothetical protein [Dehalococcoides]	1	2	2	2	2	2	2	23.9	7.8357	71	3.2863	23.9	23.9	639240000	335990000	4	159810000	83999000
WP_010936269.1	WP_010936269.1	WP_010936269.1 MULTISPECIES: 50S ribosomal protein L30 [Dehalococcoides]	1	4	2	3	4	2	3	53.3	6.6869	60	34.574	25	51.7	631760000	455420000	4	157940000	113850000
WP_010936250.1	WP_010936250.1	WP_010936250.1 MULTISPECIES: 30S ribosomal protein S10 [Dehalococcoides]	1	4	3	4	4	3	4	38.2	11.513	102	59.057	32.4	38.2	913640000	977570000	6	152270000	151450000
WP_041342607.1	WP_041342607.1	WP_041342607.1 acetate--CoA ligase [Dehalococcoides mccartyi]	1	24	15	22	24	15	22	44.2	73.047	652	307.26	28.7	39.3	6573500000	6925300000	37	152200000	153660000
WP_010936463.1	WP_010936463.1	WP_010936463.1 MULTISPECIES: 2-oxoacid:acceptor oxidoreductase family protein [Dehalococcoides]	1	10	7	9	10	7	9	55.8	20.456	190	148.05	46.3	55.8	1792900000	1969200000	12	149410000	161710000
WP_010936340.1	WP_010936340.1	WP_010936340.1 MULTISPECIES: F0F1 ATP synthase subunit beta [Dehalococcoides]	1	16	11	14	16	11	14	51.9	50.738	464	323.31	35.3	46.1	4157000000	5542800000	25	144410000	177630000
WP_340713072.1	WP_340713072.1	WP_340713072.1 molecular chaperone DnaK [Dehalococcoides mccartyi]	1	28	18	28	28	18	28	58.4	68.499	637	323.31	38.3	58.4	5474600000	9388900000	33	139550000	263360000
WP_340712669.1	WP_340712669.1	WP_340712669.1 IPT/TIG domain-containing protein [Dehalococcoides mccartyi]	1	8	6	8	8	6	8	22.7	59.987	590	323.31	16.4	22.7	1669200000	6143300000	8	136550000	517030000
WP_010937255.1	WP_010937255.1	WP_010937255.1 hypothetical protein [Dehalococcoides mccartyi]	1	2	2	2	2	2	2	41.1	7.8608	73	34.987	41.1	41.1	564620000	922680000	4	131930000	151770000
WP_010936255.1	WP_010936255.1	WP_010936255.1 MULTISPECIES: 30S ribosomal protein S19 [Dehalococcoides]	1	4	3	4	4	3	4	35.5	10.412	93	107.32	20.4	35.5	658270000	636510000	5	131650000	108640000
WP_340712527.1	WP_340712527.1	WP_340712527.1 NADH-dependent [FeFe] hydrogenase, group A6 [Dehalococcoides mccartyi]	1	20	19	13	20	19	13	36.3	62.769	573	113.34	34.7	25.8	5960900000	2217500000	41	131320000	47745000
WP_010936343.1	WP_010936343.1	WP_010936343.1 MULTISPECIES: KH domain-containing protein [Dehalococcoides]	1	2	1	2	2	1	2	38.7	8.3147	75	110.85	28	38.7	642280000	320720000	4	129550000	69516000
WP_058292512.1	WP_058292512.1	WP_058292512.1 trypsin-like peptidase domain-containing protein [Dehalococcoides mccartyi]	1	9	6	8	9	6	8	33.8	42.052	394	323.31	25.6	32	2514400000	3744800000	13	129110000	187030000
WP_041341847.1	WP_041341847.1	WP_041341847.1 MULTISPECIES: sodium-translocating pyrophosphatase [Dehalococcoides]	1	16	10	14	16	10	14	24.9	73.339	708	102.29	17.2	22.3	3551300000	2107600000	26	127880000	70820000
WP_340712838.1	WP_340712838.1	WP_340712838.1 F0F1 ATP synthase subunit B [Dehalococcoides mccartyi]	1	7	4	6	7	4	6	40.8	19.192	169	81.236	23.1	40.8	1135000000	1222200000	9	126110000	120970000
WP_197702152.1	WP_197702152.1	WP_197702152.1 MULTISPECIES: 50S ribosomal protein L7/L12 [Dehalococcoides]	1	5	5	4	5	5	4	32.5	13.047	126	35.307	32.5	26.2	1118600000	832050000	9	124290000	90903000
WP_278812502.1	WP_278812502.1	WP_278812502.1 acetyl-CoA decarbonylase/synthase complex subunit alpha/beta [Dehalococcoides mccartyi]	1	21	15	18	21	15	18	37.2	79.804	733	323.31	26.3	31.5	4693800000	3650100000	36	124250000	95406000
WP_010937308.1	WP_010937308.1	WP_010937308.1 MULTISPECIES: 30S ribosomal protein S20 [Dehalococcoides]	1	2	2	2	2	2	2	27.3	9.5249	88	139.11	27.3	27.3	1206000000	507210000	4	116810000	49914000
WP_340713335.1	WP_340713335.1	WP_340713335.1 fructose-1,6-bisphosphate aldolase/phosphatase [Dehalococcoides mccartyi]	1	12	7	10	12	7	10	34.8	40.448	365	112.66	20.3	33.2	3080300000	2678000000	23	112700000	81252000
WP_010936745.1	WP_010936745.1	WP_010936745.1 MULTISPECIES: hypothetical protein [Dehalococcoides]	1	3	2	3	3	2	3	37.5	8.8661	80	11.405	23.8	37.5	701360000	1112700000	6	110230000	185450000
WP_010936268.1	WP_010936268.1	WP_010936268.1 MULTISPECIES: 30S ribosomal protein S5 [Dehalococcoides]	1	8	6	7	8	6	7	44.2	17.86	172	55.367	36.6	37.8	1366800000	1341500000	13	103680000	92452000
WP_340712933.1	WP_340712933.1	WP_340712933.1 acetyl-CoA decarbonylase/synthase complex subunit gamma [Dehalococcoides mccartyi]	1	21	15	17	21	15	17	50	48.635	448	195.29	32.4	43.5	3338900000	3597300000	28	101020000	122330000
WP_010935904.1	WP_010935904.1	WP_010935904.1 MULTISPECIES: ferritin family protein [Dehalococcoides]	1	7	5	4	7	5	4	67.3	11.496	101	57.423	52.5	41.6	792730000	344330000	8	99091000	43041000
WP_010936265.1	WP_010936265.1	WP_010936265.1 MULTISPECIES: 30S ribosomal protein S8 [Dehalococcoides]	1	7	6	6	7	6	6	61.8	14.395	131	45.814	51.1	56.5	783450000	1357400000	8	97932000	168410000
WP_010936559.1	WP_010936559.1	WP_010936559.1 MULTISPECIES: ketol-acid reductoisomerase [Dehalococcoides]	1	11	3	11	11	3	11	41.6	36.372	332	323.31	12	41.6	2187100000	3685400000	21	95541000	138190000
WP_010937258.1	WP_010937258.1	WP_010937258.1 MULTISPECIES: LemA family protein [Dehalococcoides]	1	10	4	10	10	4	10	66	21.303	188	282.48	29.8	66	1199000000	1900200000	12	94811000	151410000
WP_041341224.1	WP_041341224.1	WP_041341224.1 MULTISPECIES: 50S ribosomal protein L19 [Dehalococcoides]	1	3	2	2	3	2	2	24.3	15.103	136	8.921	16.2	16.9	455590000	477630000	5	91118000	95525000
WP_010936282.1	WP_010936282.1	WP_010936282.1 MULTISPECIES: 50S ribosomal protein L13 [Dehalococcoides]	1	8	5	7	8	5	7	54.5	15.943	143	30.814	32.9	47.6	1116400000	1074100000	10	89819000	64750000
WP_340713683.1	WP_340713683.1	WP_340713683.1 30S ribosomal protein S18 [Dehalococcoides mccartyi]	1	5	4	4	5	4	4	35.4	16.458	147	22.306	27.9	24.5	882220000	673660000	8	89161000	63832000
WP_010935951.1	WP_010935951.1	WP_010935951.1 MULTISPECIES: NADH-ubiquinone oxidoreductase-F iron-sulfur binding region domain-containing protein [Dehalococcoides]	1	7	5	6	7	5	6	21.1	45.163	417	52.33	12.2	19.4	1777500000	672880000	20	88877000	32380000
WP_010936413.1	WP_010936413.1	WP_010936413.1 MULTISPECIES: hypothetical protein [Dehalococcoides]	1	2	2	2	2	2	2	24.6	7.6287	69	3.462	24.6	24.6	354420000	204040000	4	88605000	51009000
WP_340713696.1	WP_340713696.1	WP_340713696.1 glutamine synthetase family protein [Dehalococcoides mccartyi]	1	17	13	16	17	13	16	46.5	50.426	443	281	35.7	44.7	2301000000	3289500000	26	87619000	110650000
WP_041341232.1	WP_041341232.1	WP_041341232.1 MULTISPECIES: cell division protein FtsZ [Dehalococcoides]	1	17	13	14	17	13	14	56.1	39.456	376	128.04	48.9	43.4	2251100000	3506300000	22	87031000	119570000
WP_340712980.1	WP_340712980.1	WP_340712980.1 hypothetical protein [Dehalococcoides mccartyi]	1	48	38	38	48	38	38	56.1	85.07	843	323.31	48.8	49.8	6918700000	7996000000	71	86467000	104170000
WP_010936917.1	WP_010936917.1	WP_010936917.1 MULTISPECIES: DNA polymerase III subunit beta [Dehalococcoides]	1	16	10	15	16	10	15	51.3	40.675	378	323.31	33.6	49.5	2898200000	3716900000	29	85943000	124060000
WP_041343101.1	WP_041343101.1	WP_041343101.1 ribosome-associated translation inhibitor RaiA [Dehalococcoides mccartyi]	1	6	5	5	6	5	5	35.8	20.797	179	81.348	31.3	30.7	966520000	917530000	10	84744000	77513000
WP_010936693.1	WP_010936693.1	WP_010936693.1 MULTISPECIES: 50S ribosomal protein L10 [Dehalococcoides]	1	6	4	5	6	4	5	32.4	18.806	176	50.914	23.3	27.3	928850000	562190000	11	84441000	51108000
WP_340712782.1	WP_340712782.1	WP_340712782.1 30S ribosomal protein S4 [Dehalococcoides mccartyi]	1	11	6	10	11	6	10	44.4	23.394	207	42.312	26.1	40.1	1169100000	1506200000	14	83508000	107590000
WP_010936390.1	WP_010936390.1	WP_010936390.1 Ni/Fe hydrogenase subunit alpha [Dehalococcoides mccartyi]	1	25	20	22	25	20	22	48.2	53.322	479	251.66	39	43.8	3699500000	5820500000	39	83110000	133060000
WP_010936694.1	WP_010936694.1	WP_010936694.1 MULTISPECIES: 50S ribosomal protein L1 [Dehalococcoides]	1	10	7	9	10	7	9	45.6	25.216	237	66.201	34.2	42.2	1681800000	1262800000	16	82967000	73117000
WP_041341444.1	WP_041341444.1	WP_041341444.1 MULTISPECIES: 30S ribosomal protein S13 [Dehalococcoides]	1	4	2	4	4	2	4	26.4	14.751	129	6.8472	14.7	26.4	659900000	507100000	8	82488000	63387000
WP_010936983.1	WP_010936983.1	WP_010936983.1 MULTISPECIES: response regulator [Dehalococcoides]	1	9	3	9	9	3	9	57.2	20.214	180	259.52	23.9	57.2	1126400000	1765400000	14	80460000	117340000
WP_340712938.1	WP_340712938.1	WP_340712938.1 acetyl-CoA decarbonylase/synthase complex subunit delta [Dehalococcoides mccartyi]	1	10	9	9	10	9	9	32.6	34.315	313	218.29	32.3	30.7	1582100000	2621200000	20	76653000	104370000
WP_340712701.1	WP_340712701.1	WP_340712701.1 hypothetical protein [Dehalococcoides mccartyi]	1	9	6	9	9	6	9	44.9	27.376	256	280.86	23.8	44.9	1643200000	4182200000	15	76055000	244720000
WP_340713684.1	WP_340713684.1	WP_340713684.1 single-stranded DNA-binding protein [Dehalococcoides mccartyi]	1	9	6	8	9	6	8	63	15.245	135	16.533	45.9	58.5	1050900000	1265800000	12	75834000	90981000
WP_010936264.1	WP_010936264.1	WP_010936264.1 MULTISPECIES: type Z 30S ribosomal protein S14 [Dehalococcoides]	1	1	1	1	1	1	1	19.7	7.0772	61	2.1473	19.7	19.7	227020000	234430000	3	75672000	78143000
WP_010936695.1	WP_010936695.1	WP_010936695.1 MULTISPECIES: 50S ribosomal protein L11 [Dehalococcoides]	1	7	5	6	7	5	6	53.6	14.66	140	45.746	38.6	48.6	747290000	1075300000	10	74729000	107530000
WP_340712866.1	WP_340712866.1	WP_340712866.1 type I glyceraldehyde-3-phosphate dehydrogenase [Dehalococcoides mccartyi]	1	13	7	12	13	7	12	44.6	36.273	334	104.38	27.5	42.5	1750800000	2651800000	24	72951000	110490000
WP_340712505.1	WP_340712505.1	WP_340712505.1 FAD-dependent oxidoreductase [Dehalococcoides mccartyi]	1	19	10	17	19	10	17	36.3	64.927	600	209.24	22.3	31.8	2554000000	3214300000	35	70627000	83530000
WP_010936289.1	WP_010936289.1	WP_010936289.1 MULTISPECIES: methionine adenosyltransferase [Dehalococcoides]	1	14	8	13	14	8	13	42.9	44.382	406	135.06	24.9	40.6	2159300000	3680700000	23	69387000	116610000
WP_010936263.1	WP_010936263.1	WP_010936263.1 MULTISPECIES: 50S ribosomal protein L5 [Dehalococcoides]	1	6	3	6	6	3	6	49.2	20.056	179	109.78	19	49.2	829880000	924820000	12	69157000	60500000
WP_010937279.1	WP_010937279.1	WP_010937279.1 ribonuclease Y [Dehalococcoides mccartyi]	1	16	11	11	16	11	11	30.6	58.972	527	211.42	19.7	24.9	1847300000	1517600000	27	68420000	44240000
WP_010936721.1	WP_010936721.1	WP_010936721.1 MULTISPECIES: hypothetical protein [Dehalococcoides]	1	1	1	1	1	1	1	41.3	5.3491	46	39.378	41.3	41.3	179740000	152880000	1	68169000	152880000
WP_340712338.1	WP_340712338.1	WP_340712338.1 MerR family transcriptional regulator [Dehalococcoides mccartyi]	1	8	4	8	8	4	8	51.7	16.358	143	237.66	30.1	51.7	599820000	2116500000	9	66647000	215310000
WP_041341643.1	WP_041341643.1	WP_041341643.1 MULTISPECIES: methyl viologen-reducing hydrogenase [Dehalococcoides]	1	9	7	8	9	7	8	32.7	33.923	312	121.6	28.8	29.2	1338100000	2694900000	16	66123000	108530000
WP_041341396.1	WP_041341396.1	WP_041341396.1 MULTISPECIES: hypothetical protein [Dehalococcoides]	1	7	3	7	7	3	7	54.5	14.011	123	15.818	25.2	54.5	588850000	927680000	9	65427000	100990000
WP_340712873.1	WP_340712873.1	WP_340712873.1 DUF1015 domain-containing protein [Dehalococcoides mccartyi]	1	19	11	18	19	11	18	43.2	50.569	442	166.34	26.5	41.4	2073200000	4315900000	31	65210000	130350000
WP_010936116.1	WP_010936116.1	WP_010936116.1 MULTISPECIES: helix-turn-helix transcriptional regulator [Dehalococcoides]	1	5	4	4	5	4	4	41.4	14.865	133	113.06	33.8	35.3	519290000	1065600000	8	64911000	133200000
WP_340713032.1	WP_340713032.1	WP_340713032.1 pilus assembly protein PilM [Dehalococcoides mccartyi]	1	15	12	14	15	12	14	39.7	54.345	494	113.76	28.7	38.1	2173100000	2769000000	26	64895000	94040000
WP_278812578.1	WP_278812578.1	WP_278812578.1 phosphoglycerate dehydrogenase [Dehalococcoides mccartyi]	1	21	12	18	21	12	18	49.8	56.383	526	323.31	28.5	44.9	2121500000	2562800000	33	64288000	69387000
WP_010936985.1	WP_010936985.1	WP_010936985.1 MULTISPECIES: zinc-ribbon domain containing protein [Dehalococcoides]	1	1	1	1	1	1	1	11.4	11.525	105	-2	11.4	11.4	382990000	142070000	6	63831000	23679000
WP_041342383.1	WP_041342383.1	WP_041342383.1 MULTISPECIES: transcription termination/antitermination protein NusG [Dehalococcoides]	1	6	4	6	6	4	6	40.1	20.226	177	39.765	28.2	40.1	702040000	510060000	11	63821000	44277000
WP_041223332.1	WP_041223332.1	WP_041223332.1 MULTISPECIES: ATP-dependent zinc metalloprotease FtsH [Dehalococcoides]	1	19	17	17	19	17	17	32.8	66.393	604	105.43	29.1	29.8	2837100000	2905900000	38	63506000	56025000
WP_340713682.1	WP_340713682.1	WP_340713682.1 isoleucine--tRNA ligase [Dehalococcoides mccartyi]	1	12	5	10	12	5	10	12.7	116.05	1014	25.705	5.4	10.7	3227000000	308740000	53	60888000	4997200
WP_340710501.1	WP_340710501.1	WP_340710501.1 fasciclin domain-containing protein [Dehalococcoides mccartyi]	1	5	3	4	5	3	4	47.8	14.685	134	158.27	24.6	38.1	717350000	833310000	10	60644000	67370000
WP_041342567.1	WP_041342567.1	WP_041342567.1 MULTISPECIES: SIMPL domain-containing protein [Dehalococcoides]	1	5	4	4	5	4	4	20.9	26.73	254	109.37	18.1	17.7	597510000	691920000	10	59751000	69192000
WP_010936341.1	WP_010936341.1	WP_010936341.1 MULTISPECIES: F0F1 ATP synthase subunit epsilon [Dehalococcoides]	1	5	3	5	5	3	5	32.1	15.386	140	5.739	23.6	32.1	298450000	574320000	5	59689000	114860000
WP_041341817.1	WP_041341817.1	WP_041341817.1 MULTISPECIES: 50S ribosomal protein L20 [Dehalococcoides]	1	3	2	3	3	2	3	34.5	12.849	119	39.612	18.5	34.5	471490000	675120000	8	58936000	84390000
WP_010936736.1	WP_010936736.1	WP_010936736.1 PQQ-binding-like beta-propeller repeat protein [Dehalococcoides mccartyi]	1	9	6	9	9	6	9	38.5	39.421	371	223.47	23.7	38.5	1011100000	1880300000	17	58311000	84294000
WP_010936290.1	WP_010936290.1	WP_010936290.1 MULTISPECIES: adenosylhomocysteinase [Dehalococcoides]	1	17	12	14	17	12	14	45.9	45.269	418	192.37	31.6	40.4	1677000000	3241000000	25	56669000	102030000
WP_340712840.1	WP_340712840.1	WP_340712840.1 ATP synthase F1 subunit delta [Dehalococcoides mccartyi]	1	9	4	8	9	4	8	46.7	19.888	180	68.14	26.7	40.6	618550000	748010000	11	56232000	67249000
WP_010937070.1	WP_010937070.1	WP_010937070.1 MULTISPECIES: carboxylating nicotinate-nucleotide diphosphorylase [Dehalococcoides]	1	7	4	6	7	4	6	27.4	30.626	285	43.55	16.1	25.3	969330000	1520400000	16	56039000	94420000
WP_010936261.1	WP_010936261.1	WP_010936261.1 MULTISPECIES: 50S ribosomal protein L14 [Dehalococcoides]	1	5	4	3	5	4	3	37.7	13.242	122	25.187	27.9	23.8	559270000	622890000	10	55927000	62289000
WP_010937071.1	WP_010937071.1	WP_010937071.1 MULTISPECIES: preprotein translocase subunit YajC [Dehalococcoides]	1	2	2	1	2	2	1	20.7	10.199	92	4.1917	20.7	12	277500000	128840000	5	55501000	25769000
WP_010937057.1	WP_010937057.1	WP_010937057.1 MULTISPECIES: hypothetical protein [Dehalococcoides]	1	2	1	2	2	1	2	34.7	5.5725	49	8.1077	18.4	34.7	163170000	191710000	3	54391000	63904000
WP_340713093.1	WP_340713093.1	WP_340713093.1 transcription termination factor Rho [Dehalococcoides mccartyi]	1	21	12	19	21	12	19	55	47.558	424	150.2	32.8	50.9	1653200000	2423400000	30	53414000	67724000
WP_340713655.1	WP_340713655.1	WP_340713655.1 superoxide dismutase [Dehalococcoides mccartyi]	1	11	4	10	11	4	10	53.6	22.015	192	57.109	18.2	50	741840000	1191000000	14	52989000	74672000
WP_340712384.1	WP_340712384.1	WP_340712384.1 4Fe-4S binding protein [Dehalococcoides mccartyi]	1	4	3	3	4	3	3	9.8	43.643	397	91.189	8.1	8.3	528120000	730990000	10	52812000	73099000
WP_041223374.1	WP_041223374.1	WP_041223374.1 MULTISPECIES: YidC/Oxa1 family membrane protein insertase [Dehalococcoides]	1	5	2	5	5	2	5	14.9	35.546	315	10.58	6.7	14.9	523560000	486180000	10	52356000	41950000
WP_010936254.1	WP_010936254.1	WP_010936254.1 MULTISPECIES: 50S ribosomal protein L2 [Dehalococcoides]	1	8	4	8	8	4	8	35	29.832	274	54.585	16.1	35	887310000	1181000000	17	52194000	60135000
WP_340713187.1	WP_340713187.1	WP_340713187.1 nucleoid-associated protein [Dehalococcoides mccartyi]	1	16	10	14	16	10	14	52	40.256	354	225.78	34.5	48	1805200000	1878400000	26	52124000	54161000
WP_041341540.1	WP_041341540.1	WP_041341540.1 MULTISPECIES: bifunctional nuclease family protein [Dehalococcoides]	1	9	6	7	9	6	7	43.9	21.205	189	46.815	32.3	36.5	799140000	870620000	14	51940000	57749000
WP_058292136.1	WP_058292136.1	WP_058292136.1 MULTISPECIES: phosphoenolpyruvate synthase [Dehalococcoides]	1	22	16	19	22	16	19	37.3	83.363	758	267.32	27.8	35.4	2819700000	3384300000	43	51342000	65463000
WP_340713222.1	WP_340713222.1	WP_340713222.1 rubrerythrin [Dehalococcoides mccartyi]	1	8	6	6	8	6	6	45.3	21.463	192	169.69	40.6	33.3	679250000	715890000	13	51171000	40766000
WP_340713673.1	WP_340713673.1	WP_340713673.1 DivIVA domain-containing protein [Dehalococcoides mccartyi]	1	10	6	8	10	6	8	45.2	30.294	270	179.51	25.2	38.9	1069000000	1010700000	21	50904000	45289000
WP_041340933.1	WP_041340933.1	WP_041340933.1 Mrp/NBP35 family ATP-binding protein [Dehalococcoides mccartyi]	1	13	6	12	13	6	12	44.2	35.354	328	110.95	21.3	41.8	963100000	2304300000	19	50689000	104090000
WP_041341432.1	WP_041341432.1	WP_041341432.1 MULTISPECIES: 50S ribosomal protein L4 [Dehalococcoides]	1	6	3	5	6	3	5	28.6	23.351	210	67.401	16.7	23.8	706550000	786400000	14	50468000	56172000
WP_058292095.1	WP_058292095.1	WP_058292095.1 MULTISPECIES: cell division protein FtsA [Dehalococcoides]	1	14	8	12	14	8	12	44.5	42.957	400	323.31	20.8	41.5	1444300000	3543300000	21	50352000	129650000
WP_010936689.1	WP_010936689.1	WP_010936689.1 GNAT family N-acetyltransferase [Dehalococcoides mccartyi]	1	7	3	7	7	3	7	26.4	31.932	288	43.007	13.9	26.4	702690000	986860000	14	50192000	70490000
WP_340713424.1	WP_340713424.1	WP_340713424.1 hypothetical protein [Dehalococcoides mccartyi]	1	6	6	4	6	6	4	47	13.093	115	59.288	47	38.3	445830000	846000000	9	49536000	72500000
WP_171973454.1	WP_171973454.1	WP_171973454.1 MULTISPECIES: 50S ribosomal protein L21 [Dehalococcoides]	1	1	1	1	1	1	1	15.9	14.034	132	27.673	15.9	15.9	354590000	420870000	6	49213000	60633000
WP_058292075.1	WP_058292075.1	WP_058292075.1 MULTISPECIES: response regulator transcription factor [Dehalococcoides]	1	11	5	10	11	5	10	52.2	24.779	224	102.72	22.3	46.4	736390000	933660000	15	49093000	52371000
WP_010937302.1	WP_010937302.1	WP_010937302.1 MULTISPECIES: NifU family protein [Dehalococcoides]	1	2	1	1	2	1	1	41.7	7.6451	72	96.035	9.7	31.9	189580000	498890000	4	47395000	28599000
WP_010935917.1	WP_010935917.1	WP_010935917.1 hydrogenase small subunit [Dehalococcoides mccartyi]	1	4	3	3	4	3	3	10.7	37.258	354	13.455	6.8	9	1537800000	903510000	12	47251000	38751000
WP_010936253.1	WP_010936253.1	WP_010936253.1 MULTISPECIES: 50S ribosomal protein L23 [Dehalococcoides]	1	7	4	6	7	4	6	73.4	10.64	94	100.61	31.9	66	516180000	737270000	8	46047000	75735000
WP_340712780.1	WP_340712780.1	WP_340712780.1 50S ribosomal protein L6 [Dehalococcoides mccartyi]	1	7	5	6	7	5	6	44.5	19.424	182	60.623	25.8	40.7	601410000	719940000	13	45703000	42761000
WP_010936277.1	WP_010936277.1	WP_010936277.1 MULTISPECIES: 30S ribosomal protein S11 [Dehalococcoides]	1	4	3	3	4	3	3	32.3	13.678	130	41.496	20.8	26.9	318890000	535460000	7	45555000	76494000
WP_340713607.1	WP_340713607.1	WP_340713607.1 dihydroxy-acid dehydratase [Dehalococcoides mccartyi]	1	17	14	17	17	14	17	34.6	58.948	555	223.22	25.2	34.6	1536600000	1796700000	30	45330000	52058000
WP_010936656.1	WP_010936656.1	WP_010936656.1 MULTISPECIES: SHOCT domain-containing protein [Dehalococcoides]	1	2	1	2	2	1	2	25	9.3039	80	11.222	10	25	135200000	303460000	3	45067000	91592000
WP_010936930.1	WP_010936930.1	WP_010936930.1 MULTISPECIES: peptidylprolyl isomerase [Dehalococcoides]	1	5	4	4	5	4	4	31.1	22.434	209	67.792	28.2	26.3	498060000	499310000	10	44825000	41716000
WP_010936466.1	WP_010936466.1	WP_010936466.1 MULTISPECIES: pyruvate synthase subunit PorB [Dehalococcoides]	1	8	4	6	8	4	6	21.7	34.52	313	65.579	11.5	16.3	897640000	963900000	18	44707000	37508000
WP_010935838.1	WP_010935838.1	WP_010935838.1 MULTISPECIES: universal stress protein [Dehalococcoides]	1	5	3	3	5	3	3	38	15.638	142	15.817	25.4	19	445520000	240830000	10	44552000	21863000
WP_012881741.1	WP_012881741.1	WP_012881741.1 MULTISPECIES: 30S ribosomal protein S7 [Dehalococcoides]	1	12	5	10	12	5	10	63.5	17.906	156	42.407	28.2	52.6	703410000	1522200000	12	44484000	92211000
WP_340713663.1	WP_340713663.1	WP_340713663.1 polyribonucleotide nucleotidyltransferase [Dehalococcoides mccartyi]	1	32	15	29	32	15	29	45.1	78.504	720	323.31	23.1	41.4	2091200000	5124400000	43	44309000	97686000
WP_010936122.1	WP_010936122.1	WP_010936122.1 MULTISPECIES: cell division protein FtsA [Dehalococcoides]	1	12	8	10	12	8	10	31.9	43.865	408	109.99	20.6	27.5	1054600000	1202000000	23	44093000	49307000
WP_010935828.1	WP_010935828.1	WP_010935828.1 MULTISPECIES: hypothetical protein [Dehalococcoides]	1	2	1	1	2	1	1	19.5	10.1	87	7.2322	9.2	10.3	131350000	104710000	3	43785000	34903000
WP_278812576.1	WP_278812576.1	WP_278812576.1 alanine--glyoxylate aminotransferase family protein [Dehalococcoides mccartyi]	1	11	7	11	11	7	11	34.8	39.126	362	58.31	24.9	34.8	956030000	2237200000	21	43288000	77512000
WP_010936741.1	WP_010936741.1	WP_010936741.1 MULTISPECIES: 30S ribosomal protein S6 [Dehalococcoides]	1	8	5	8	8	5	8	58.7	12.503	109	26.206	41.3	58.7	434300000	911000000	9	43196000	90891000
WP_041341108.1	WP_041341108.1	WP_041341108.1 zinc ribbon domain-containing protein [Dehalococcoides mccartyi]	1	1	1	1	1	1	1	13.3	9.4464	83	3.469	13.3	13.3	213680000	169460000	5	42737000	33892000
WP_340712750.1	WP_340712750.1	WP_340712750.1 serine hydroxymethyltransferase [Dehalococcoides mccartyi]	1	11	8	10	11	8	10	35.7	45.185	415	202	28.2	33.5	1168400000	1709800000	26	42736000	65763000
WP_340712696.1	WP_340712696.1	WP_340712696.1 30S ribosomal protein S2 [Dehalococcoides mccartyi]	1	9	4	9	9	4	9	35.5	27.602	245	83.6	15.5	35.5	1066100000	1480400000	18	42310000	55978000
WP_010936256.1	WP_010936256.1	WP_010936256.1 MULTISPECIES: 50S ribosomal protein L22 [Dehalococcoides]	1	5	2	4	5	2	4	42.2	12.078	109	127.36	24.8	42.2	336700000	1270600000	8	42088000	61610000
WP_340713049.1	WP_340713049.1	WP_340713049.1 TraR/DksA C4-type zinc finger protein [Dehalococcoides mccartyi]	1	4	3	4	4	3	4	32	13.986	122	10.107	24.6	32	408160000	634080000	10	40816000	63408000
WP_340712580.1	WP_340712580.1	WP_340712580.1 HEAT repeat domain-containing protein [Dehalococcoides mccartyi]	1	11	8	8	11	8	8	81.7	17.745	164	92.453	61	59.1	502290000	481600000	12	40350000	37117000
WP_231935529.1	WP_231935529.1	WP_231935529.1 MULTISPECIES: 50S ribosomal protein L28 [Dehalococcoides]	1	1	1	0	1	1	0	20.7	6.5256	58	1.9618	20.7	0	120330000	0	8	40110000	0
WP_058292884.1	WP_058292884.1	WP_058292884.1 MULTISPECIES: ABC transporter ATP-binding protein [Dehalococcoides]	1	7	4	6	7	4	6	24	34.389	313	36.576	14.1	20.4	716910000	546250000	18	39828000	29466000
WP_340713113.1	WP_340713113.1	WP_340713113.1 hydrogenase nickel incorporation protein HypB [Dehalococcoides mccartyi]	1	6	4	5	6	4	5	34.6	23.398	217	35.674	24.4	27.2	516250000	351260000	13	39712000	22289000
WP_010935950.1	WP_010935950.1	WP_010935950.1 MULTISPECIES: NAD(P)H-dependent oxidoreductase subunit E [Dehalococcoides]	1	2	1	1	2	1	1	9	17.228	155	17.57	9	7.7	238170000	175740000	6	39694000	29290000
WP_010937277.1	WP_010937277.1	WP_010937277.1 MULTISPECIES: recombinase RecA [Dehalococcoides]	1	12	8	11	12	8	11	40.9	36.16	337	139.72	28.8	37.4	901250000	970790000	20	39463000	44705000
WP_340713400.1	WP_340713400.1	WP_340713400.1 enoyl-ACP reductase [Dehalococcoides mccartyi]	1	11	5	10	11	5	10	41.9	29.991	279	61.073	23.7	38	770160000	1504100000	18	38933000	72348000
WP_340713324.1	WP_340713324.1	WP_340713324.1 elongation factor G [Dehalococcoides mccartyi]	1	27	17	20	27	17	20	51.7	73.366	683	323.31	32.1	41.9	2169300000	2868700000	44	38634000	48876000
WP_340713431.1	WP_340713431.1	WP_340713431.1 YajQ family cyclic di-GMP-binding protein [Dehalococcoides mccartyi]	1	2	1	2	2	1	2	12.9	18.443	163	18.806	6.7	12.9	266800000	235790000	7	38114000	33685000
WP_340712694.1	WP_340712694.1	WP_340712694.1 ribosome recycling factor [Dehalococcoides mccartyi]	1	9	5	9	9	5	9	57.8	20.896	185	160.31	38.4	57.8	540540000	1269100000	12	37872000	99010000
WP_010936897.1	WP_010936897.1	WP_010936897.1 peptidylprolyl isomerase [Dehalococcoides mccartyi]	1	15	7	12	15	7	12	48.9	47.166	421	323.31	15.9	43	870230000	1244800000	23	37836000	48500000
WP_010936212.1	WP_010936212.1	WP_010936212.1 MULTISPECIES: ribose-phosphate pyrophosphokinase [Dehalococcoides]	1	10	5	7	10	5	7	34	35.633	324	60.789	15.4	26.5	900680000	838850000	19	37286000	44150000
WP_077975006.1	WP_077975006.1	WP_077975006.1 MULTISPECIES: TM2 domain-containing protein [Dehalococcoides]	1	1	1	1	1	1	1	11.2	11.516	107	19.392	11.2	11.2	111530000	127170000	3	37177000	42392000
WP_340713605.1	WP_340713605.1	WP_340713605.1 3-isopropylmalate dehydratase large subunit [Dehalococcoides mccartyi]	1	15	11	11	15	11	11	41.2	44.698	417	58.694	31.2	29.3	1107000000	1055300000	23	36995000	37550000
WP_058292527.1	WP_058292527.1	WP_058292527.1 DegV family protein [Dehalococcoides mccartyi]	1	3	3	2	3	3	2	14.2	30.389	281	13.762	14.2	10	405560000	294960000	11	36869000	24404000
WP_010936364.1	WP_010936364.1	WP_010936364.1 MULTISPECIES: tubulin/FtsZ family protein [Dehalococcoides]	1	11	8	9	11	8	9	28.6	43.785	392	53.194	19.9	24.7	1215200000	1953400000	27	36785000	66066000
WP_340713658.1	WP_340713658.1	WP_340713658.1 beta-ketoacyl-ACP synthase II [Dehalococcoides mccartyi]	1	8	5	6	8	5	6	25.8	44.253	422	171.2	12.6	21.3	888260000	749780000	24	35784000	24749000
WP_041341620.1	WP_041341620.1	WP_041341620.1 DNA-directed RNA polymerase subunit beta [Dehalococcoides mccartyi]	1	40	26	35	40	26	35	33.5	141.41	1272	293.63	21.7	30.6	3054600000	3526500000	82	35443000	38814000
WP_340713642.1	WP_340713642.1	WP_340713642.1 homocysteine biosynthesis protein [Dehalococcoides mccartyi]	1	10	5	7	10	5	7	28.7	44.02	408	44.239	13.2	20.6	738240000	500180000	21	35154000	19310000
WP_041342139.1	WP_041342139.1	WP_041342139.1 3-isopropylmalate dehydrogenase [Dehalococcoides mccartyi]	1	14	9	11	14	9	11	40.8	39.307	365	98.56	28.5	33.7	1007800000	1088300000	22	34622000	38626000
WP_034376259.1	WP_034376259.1	WP_034376259.1 fructose-6-phosphate aldolase [Dehalococcoides mccartyi]	1	3	2	2	3	2	2	13.4	23.461	216	9.7907	13	13.4	442470000	498270000	13	34036000	31831000
WP_058292492.1	WP_058292492.1	WP_058292492.1 MULTISPECIES: response regulator transcription factor [Dehalococcoides]	1	8	6	8	8	6	8	48.9	24.892	225	273.91	40	48.9	563220000	1208000000	17	33131000	55448000
WP_340713392.1	WP_340713392.1	WP_340713392.1 DegV family protein [Dehalococcoides mccartyi]	1	10	5	9	10	5	9	39.4	30.59	279	108.44	26.2	30.8	686140000	852780000	19	33018000	42325000
WP_010936877.1	WP_010936877.1	WP_010936877.1 MULTISPECIES: 6,7-dimethyl-8-ribityllumazine synthase [Dehalococcoides]	1	5	4	4	5	4	4	45.8	16.28	155	258.63	41.3	40.6	618880000	1861300000	9	32728000	138820000
WP_041341777.1	WP_041341777.1	WP_041341777.1 MULTISPECIES: transketolase C-terminal domain-containing protein [Dehalococcoides]	1	10	6	10	10	6	10	22.3	42.598	390	29.265	15.6	22.3	649680000	1742800000	18	32139000	89823000
WP_340713537.1	WP_340713537.1	WP_340713537.1 phage minor head protein [Dehalococcoides mccartyi]	1	3	2	2	3	2	2	2	169.54	1521	2.343	1	1.5	3300700000	2055200000	103	32046000	19851000
WP_301086106.1	WP_301086106.1	WP_301086106.1 hypothetical protein [Dehalococcoides mccartyi]	1	7	4	6	7	4	6	21.3	55.403	535	49.999	9.3	19.1	511530000	962130000	16	31971000	60133000
WP_340712893.1	WP_340712893.1	WP_340712893.1 HD domain-containing phosphohydrolase [Dehalococcoides mccartyi]	1	17	9	16	17	9	16	52.4	37.239	334	183.16	26	50.3	730670000	2508900000	23	31768000	104990000
WP_340713667.1	WP_340713667.1	WP_340713667.1 transcription termination factor NusA [Dehalococcoides mccartyi]	1	17	13	11	17	13	11	41.3	53.706	491	130.64	33	26.7	1125900000	866500000	34	31747000	23590000
WP_340712503.1	WP_340712503.1	WP_340712503.1 sodium-extruding oxaloacetate decarboxylase subunit alpha [Dehalococcoides mccartyi]	1	15	13	13	15	13	13	25.4	63.723	587	90.52	24	22.5	1024500000	1178800000	31	31575000	32965000
WP_077975549.1	WP_077975549.1	WP_077975549.1 hypothetical protein [Dehalococcoides mccartyi]	1	2	2	1	2	2	1	14.1	20.557	191	19.036	14.1	6.8	217100000	632960000	7	31015000	90423000
WP_340713154.1	WP_340713154.1	WP_340713154.1 tryptophan synthase subunit alpha [Dehalococcoides mccartyi]	1	4	4	4	4	4	4	28.6	26.926	255	98.937	28.6	28.6	308270000	228300000	10	30827000	20900000
WP_340713678.1	WP_340713678.1	WP_340713678.1 leucyl aminopeptidase [Dehalococcoides mccartyi]	1	13	10	10	13	10	10	32.9	52.151	495	134.74	28.3	25.7	967790000	1018200000	27	30377000	37045000
WP_340712590.1	WP_340712590.1	WP_340712590.1 zinc-ribbon domain-containing protein [Dehalococcoides mccartyi]	1	1	1	1	1	1	1	15	12	113	1.7197	15	15	135660000	54296000	2	29995000	27148000
WP_340713686.1	WP_340713686.1	WP_340713686.1 ATPase [Dehalococcoides mccartyi]	1	16	11	14	16	11	14	38.5	48.586	441	280.94	27.4	35.1	1256800000	1657000000	42	29924000	34898000
WP_010936247.1	WP_010936247.1	WP_010936247.1 MULTISPECIES: 30S ribosomal protein S12 [Dehalococcoides]	1	7	3	6	7	3	6	38.9	15.751	144	69.084	18.1	31.9	238810000	775380000	8	29851000	96204000
WP_340713654.1	WP_340713654.1	WP_340713654.1 Hsp20/alpha crystallin family protein [Dehalococcoides mccartyi]	1	5	3	5	5	3	5	42.6	18.399	162	99.387	23.5	42.6	238750000	752160000	8	29844000	94020000
WP_010936675.1	WP_010936675.1	WP_010936675.1 MULTISPECIES: 4-hydroxy-tetrahydrodipicolinate synthase [Dehalococcoides]	1	10	7	9	10	7	9	42.8	31.964	297	167.98	31	39.7	600280000	757820000	18	29659000	35798000
WP_010936227.1	WP_010936227.1	WP_010936227.1 MULTISPECIES: isocitrate/isopropylmalate dehydrogenase family protein [Dehalococcoides]	1	14	5	12	14	5	12	42.3	39.37	359	99.684	15.9	39	622520000	533390000	21	29644000	20647000
WP_010937301.1	WP_010937301.1	WP_010937301.1 MULTISPECIES: tetratricopeptide repeat protein [Dehalococcoides]	1	8	5	7	8	5	7	35.4	29.791	268	39.2	21.6	31.3	518120000	347140000	16	29591000	21696000
WP_010936245.1	WP_010936245.1	WP_010936245.1 3-deoxy-7-phosphoheptulonate synthase [Dehalococcoides mccartyi]	1	12	8	9	12	8	9	38.7	38.569	351	76.305	27.6	29.1	682000000	785890000	19	29588000	39376000
WP_041343377.1	WP_041343377.1	WP_041343377.1 MULTISPECIES: YbjQ family protein [Dehalococcoides]	1	4	2	4	4	2	4	42.3	11.274	104	323.31	18.3	42.3	339600000	618460000	7	29401000	43195000
WP_010936162.1	WP_010936162.1	WP_010936162.1 GuaB3 family IMP dehydrogenase-related protein [Dehalococcoides mccartyi]	1	9	6	6	9	6	6	36.5	40.397	381	239.33	21	29.1	867530000	1218500000	23	29042000	28254000
WP_010936710.1	WP_010936710.1	WP_010936710.1 MULTISPECIES: hypothetical protein [Dehalococcoides]	1	2	2	0	2	2	0	25.6	8.839	78	3.7482	25.6	0	142010000	0	15	28401000	0
WP_340713604.1	WP_340713604.1	WP_340713604.1 3-isopropylmalate dehydratase small subunit [Dehalococcoides mccartyi]	1	5	3	4	5	3	4	39.8	18.033	166	119.73	27.7	28.9	308230000	336120000	11	28021000	28449000
WP_010936209.1	WP_010936209.1	WP_010936209.1 MULTISPECIES: response regulator transcription factor [Dehalococcoides]	1	8	2	8	8	2	8	32.8	25.521	232	18.528	8.6	32.8	474340000	1499000000	17	27902000	67480000
WP_096476707.1	WP_096476707.1	WP_096476707.1 MULTISPECIES: ABC transporter substrate-binding protein [Dehalococcoides]	1	7	5	4	7	5	4	27.2	46.813	430	175.06	19.5	15.8	626550000	1109500000	18	27768000	47907000
WP_058292423.1	WP_058292423.1	WP_058292423.1 MULTISPECIES: protein translocase subunit SecF [Dehalococcoides]	1	4	2	4	4	2	4	18.3	32.918	301	18.751	6.6	18.3	245510000	446890000	9	27279000	49655000
WP_041223350.1	WP_041223350.1	WP_041223350.1 MULTISPECIES: 4Fe-4S binding protein [Dehalococcoides]	1	1	1	0	1	1	0	9.2	11.038	98	1.4576	9.2	0	134760000	0	4	26952000	0
WP_340712879.1	WP_340712879.1	WP_340712879.1 DNA-directed RNA polymerase subunit beta [Dehalococcoides mccartyi]	1	42	29	33	42	29	33	41.4	144.04	1295	323.31	27.7	34.2	2600200000	3215100000	91	26877000	29414000
WP_077975502.1	WP_077975502.1	WP_077975502.1 DAK2 domain-containing protein [Dehalococcoides mccartyi]	1	16	8	16	16	8	16	39.2	59.074	544	92.582	21.1	39.2	867810000	1360600000	31	26545000	40044000
WP_010935846.1	WP_010935846.1	WP_010935846.1 MULTISPECIES: DUF370 domain-containing protein [Dehalococcoides]	1	2	1	2	2	1	2	29.2	10.368	96	15.044	13.5	29.2	158750000	182710000	6	26458000	30452000
WP_010936730.1	WP_010936730.1	WP_010936730.1 MULTISPECIES: TrpB-like pyridoxal phosphate-dependent enzyme [Dehalococcoides]	1	11	5	9	11	5	9	30.2	50.012	454	66.51	15	26.2	915380000	2365600000	21	26289000	73012000
WP_278532920.1	WP_278532920.1	WP_278532920.1 ATP phosphoribosyltransferase regulatory subunit [Dehalococcoides mccartyi]	1	13	8	12	13	8	12	38.3	45.968	412	281.93	24	36.2	922880000	2141600000	25	26244000	68728000
WP_340712398.1	WP_340712398.1	WP_340712398.1 AbrB/MazE/SpoVT family DNA-binding domain-containing protein [Dehalococcoides mccartyi]	1	3	3	1	3	3	1	45.6	10.064	90	40.653	45.6	16.7	130670000	50665000	5	26135000	10133000
WP_041342911.1	WP_041342911.1	WP_041342911.1 MULTISPECIES: type II secretion system F family protein [Dehalococcoides]	1	9	3	9	9	3	9	31.2	43.548	401	125.16	12.2	31.2	522340000	1348800000	20	26117000	57478000
WP_077975230.1	WP_077975230.1	WP_077975230.1 MULTISPECIES: NADH-quinone oxidoreductase subunit NuoF [Dehalococcoides]	1	19	11	16	19	11	16	25.5	68.003	623	66.464	16.1	22.6	1128400000	2130600000	38	25835000	45760000
WP_278532413.1	WP_278532413.1	WP_278532413.1 bifunctional phosphoribosylaminoimidazolecarboxamide formyltransferase/IMP cyclohydrolase [Dehalococcoides mccartyi]	1	13	5	13	13	5	13	33.7	55.801	513	268.55	16	33.7	735610000	1829200000	26	25735000	44635000
WP_010936904.1	WP_010936904.1	WP_010936904.1 MULTISPECIES: hypothetical protein [Dehalococcoides]	1	2	2	2	2	2	2	33	9.1477	88	4.6493	33	33	154280000	153190000	6	25714000	25531000
WP_041341275.1	WP_041341275.1	WP_041341275.1 MULTISPECIES: UMP kinase [Dehalococcoides]	1	6	3	5	6	3	5	35.7	25.978	241	200.37	14.9	32.8	333130000	383380000	13	25625000	25860000
WP_041340951.1	WP_041340951.1	WP_041340951.1 ABC transporter ATP-binding protein [Dehalococcoides mccartyi]	1	4	3	3	4	3	3	18.4	31.938	288	43.794	14.9	12.5	449790000	273480000	17	25312000	14648000
WP_010936712.1	WP_010936712.1	WP_010936712.1 MULTISPECIES: hypothetical protein [Dehalococcoides]	1	2	2	2	2	2	2	34.9	9.1803	83	5.4999	34.9	34.9	203130000	224340000	7	25015000	15507000
WP_010936251.1	WP_010936251.1	WP_010936251.1 MULTISPECIES: 50S ribosomal protein L3 [Dehalococcoides]	1	6	4	5	6	4	5	36.6	21.884	205	131.22	22.4	32.7	471050000	1112500000	17	24987000	62165000
WP_010936159.1	WP_010936159.1	WP_010936159.1 pyridoxal 5-phosphate synthase lyase subunit PdxS [Dehalococcoides mccartyi]	1	11	6	10	11	6	10	37.2	31.177	293	36.885	23.9	32.4	488640000	1209400000	20	24432000	57602000
WP_233417634.1	WP_233417634.1	WP_233417634.1 helix-turn-helix domain-containing protein [Dehalococcoides mccartyi]	1	5	4	2	5	4	2	55.3	14.961	132	9.6648	37.9	26.5	194250000	65291000	8	24281000	6039100
WP_340712947.1	WP_340712947.1	WP_340712947.1 trigger factor [Dehalococcoides mccartyi]	1	11	5	11	11	5	11	31.9	51.07	448	121.39	14.1	31.9	713990000	1160900000	30	23800000	24817000
WP_096476852.1	WP_096476852.1	WP_096476852.1 MULTISPECIES: DegV family protein [Dehalococcoides]	1	8	4	6	8	4	6	36.3	33.551	311	229.19	19.3	26.7	474580000	391960000	20	23729000	15385000
WP_340713606.1	WP_340713606.1	WP_340713606.1 2-isopropylmalate synthase [Dehalococcoides mccartyi]	1	22	11	18	22	11	18	50.3	54.869	505	206.52	25.7	43.4	801780000	1619400000	34	23582000	40961000
WP_301084989.1	WP_301084989.1	WP_301084989.1 serine--tRNA ligase [Dehalococcoides mccartyi]	1	7	5	6	7	5	6	19.6	47.381	413	135.31	13.8	17.9	514120000	545170000	22	23369000	24781000
WP_305757270.1	WP_305757270.1	WP_305757270.1 FAD-dependent oxidoreductase [Dehalococcoides mccartyi]	1	12	7	10	12	7	10	32.6	46.297	435	130.64	17.5	25.7	634160000	567990000	25	23261000	21290000
WP_010936279.1	WP_010936279.1	WP_010936279.1 MULTISPECIES: DNA-directed RNA polymerase subunit alpha [Dehalococcoides]	1	15	7	12	15	7	12	59.4	36.359	330	208.85	24.2	47.9	810020000	2098600000	21	23110000	89135000
WP_010936820.1	WP_010936820.1	WP_010936820.1 MULTISPECIES: hypothetical protein [Dehalococcoides]	1	4	4	2	4	4	2	12.1	28.052	256	7.6042	12.1	6.6	655120000	131560000	11	22896000	11960000
WP_041342597.1	WP_041342597.1	WP_041342597.1 MULTISPECIES: threonine synthase [Dehalococcoides]	1	11	6	11	11	6	11	42.8	36.631	348	108.25	23	42.8	516870000	837140000	22	22735000	36438000
WP_077975320.1	WP_077975320.1	WP_077975320.1 NADH-quinone oxidoreductase subunit I [Dehalococcoides mccartyi]	1	5	4	4	5	4	4	31.7	20.57	183	40.131	27.3	24.6	295480000	163820000	13	22729000	12602000
WP_041342725.1	WP_041342725.1	WP_041342725.1 argininosuccinate synthase [Dehalococcoides mccartyi]	1	13	6	10	13	6	10	34.5	45.025	406	189.46	18.7	24.1	604120000	785670000	26	22554000	25482000
WP_340711009.1	WP_340711009.1	WP_340711009.1 LL-diaminopimelate aminotransferase [Dehalococcoides mccartyi]	1	8	5	6	8	5	6	25.5	42.525	388	36.973	16.5	20.6	469620000	456750000	21	22363000	21054000
WP_010936452.1	WP_010936452.1	WP_010936452.1 MULTISPECIES: ATP-dependent Clp protease proteolytic subunit [Dehalococcoides]	1	2	1	1	2	1	1	18	22.09	200	8.8583	3.5	14.5	221030000	108110000	10	22103000	4829200
WP_010936339.1	WP_010936339.1	WP_010936339.1 MULTISPECIES: ATP synthase F1 subunit gamma [Dehalococcoides]	1	6	3	5	6	3	5	22.8	31.643	285	34.886	9.8	19.6	305420000	765790000	14	21816000	34509000
WP_340713103.1	WP_340713103.1	WP_340713103.1 AAA family ATPase [Dehalococcoides mccartyi]	1	24	14	19	24	14	19	34.7	91.323	812	207.29	22.5	26.2	1063700000	1278000000	48	21788000	24540000
WP_278532648.1	WP_278532648.1	WP_278532648.1 branched-chain amino acid transaminase [Dehalococcoides mccartyi]	1	8	5	8	8	5	8	25.2	34.556	306	83.758	16.3	25.2	483750000	805850000	21	21321000	29912000
WP_278532970.1	WP_278532970.1	WP_278532970.1 alpha-ribazole phosphatase [Dehalococcoides mccartyi]	1	2	1	2	2	1	2	11	22.841	200	4.684	5	11	275270000	331470000	13	21174000	25498000
WP_340713152.1	WP_340713152.1	WP_340713152.1 tryptophan synthase subunit beta [Dehalococcoides mccartyi]	1	11	8	8	11	8	8	25.1	42.926	399	58.099	19	19.5	507100000	435600000	24	21129000	16307000
WP_332445636.1	WP_332445636.1	WP_332445636.1 thioredoxin-disulfide reductase [Dehalococcoides mccartyi]	1	4	4	2	4	4	2	18	32.466	306	13.349	18	8.5	379200000	165420000	18	21067000	9190100
WP_010936225.1	WP_010936225.1	WP_010936225.1 MULTISPECIES: 3-isopropylmalate dehydratase large subunit [Dehalococcoides]	1	10	6	8	10	6	8	28.5	44.298	417	79.389	18.5	23	524690000	603930000	25	20988000	21678000
WP_058292146.1	WP_058292146.1	WP_058292146.1 50S ribosomal protein L9 [Dehalococcoides mccartyi]	1	6	2	4	6	2	4	47	16.479	151	17.178	17.2	29.8	208650000	230490000	10	20865000	21461000
WP_041341436.1	WP_041341436.1	WP_041341436.1 MULTISPECIES: 30S ribosomal protein S17 [Dehalococcoides]	1	2	1	2	2	1	2	20.2	10.42	89	1.8585	9	20.2	104120000	192400000	5	20823000	38480000
WP_010936411.1	WP_010936411.1	WP_010936411.1 MULTISPECIES: cell division protein FtsZ [Dehalococcoides]	1	12	8	10	12	8	10	38	39.527	376	112.85	25	35.9	519760000	798470000	25	20790000	29862000
WP_096476796.1	WP_096476796.1	WP_096476796.1 GNAT family N-acetyltransferase [Dehalococcoides mccartyi]	1	33	12	31	33	12	31	42.1	97.629	891	284.3	16.5	39.2	1285400000	3362600000	59	20473000	40640000
WP_010936880.1	WP_010936880.1	WP_010936880.1 MULTISPECIES: bifunctional diaminohydroxyphosphoribosylaminopyrimidine deaminase/5-amino-6-(5-phosphoribosylamino)uracil reductase RibD [Dehalococcoides]	1	7	4	5	7	4	5	21.9	38.917	365	38.431	15.3	14.2	531690000	285470000	26	20450000	10979000
WP_340712932.1	WP_340712932.1	WP_340712932.1 DUF3786 domain-containing protein [Dehalococcoides mccartyi]	1	5	4	4	5	4	4	32.7	24.326	214	31.321	25.2	26.2	303800000	302190000	14	20187000	19915000
WP_041341429.1	WP_041341429.1	WP_041341429.1 elongation factor G [Dehalococcoides mccartyi]	1	17	11	15	17	11	15	33.2	76.406	693	254.9	22.5	28	881640000	811500000	39	20075000	18731000
WP_058292891.1	WP_058292891.1	WP_058292891.1 MULTISPECIES: aspartate kinase [Dehalococcoides]	1	7	6	6	7	6	6	22.7	42.935	405	136.17	17.3	21	518070000	1040800000	24	19871000	38032000
WP_340712445.1	WP_340712445.1	WP_340712445.1 NADPH-dependent glutamate synthase [Dehalococcoides mccartyi]	1	9	6	9	9	6	9	25.8	50.081	465	59.327	18.3	25.8	608020000	710220000	26	19587000	23604000
WP_340713603.1	WP_340713603.1	WP_340713603.1 citramalate synthase [Dehalococcoides mccartyi]	1	15	8	12	15	8	12	28.9	58.44	533	49.714	15.9	23.8	526050000	701590000	27	19483000	22623000
WP_041343191.1;WP_340712289.1	WP_041343191.1	WP_041343191.1 NifB/NifX family molybdenum-iron cluster-binding protein [Dehalococcoides mccartyi]	2	4	1	4	4	1	4	34.6	13.919	130	6.8461	6.9	34.6	116020000	317520000	6	19336000	46535000
WP_340713403.1	WP_340713403.1	WP_340713403.1 ACP S-malonyltransferase [Dehalococcoides mccartyi]	1	8	4	8	8	4	8	37.1	32.586	310	163.05	22.3	37.1	366720000	643330000	17	19279000	29277000
WP_010937294.1	WP_010937294.1	WP_010937294.1 MULTISPECIES: desulfoferrodoxin FeS4 iron-binding domain-containing protein [Dehalococcoides]	1	2	1	1	2	1	1	32.7	5.8768	55	2.383	12.7	20	95847000	63649000	5	19169000	12730000
WP_011929242.1	WP_011929242.1	WP_011929242.1 MULTISPECIES: EF-Tu/IF-2/RF-3 family GTPase [Dehalococcoides]	1	3	1	3	3	1	3	51.8	9.0391	83	112.82	10.8	51.8	95406000	325280000	5	19081000	34443000
WP_340712778.1	WP_340712778.1	WP_340712778.1 50S ribosomal protein L24 [Dehalococcoides mccartyi]	1	3	2	3	3	2	3	20.4	11.408	103	5.1771	19.4	20.4	133500000	242920000	7	19072000	34703000
WP_041340772.1	WP_041340772.1	WP_041340772.1 PH domain-containing protein [Dehalococcoides mccartyi]	1	4	4	3	4	4	3	30.5	14.34	128	9.6724	30.5	23.4	209860000	173260000	10	19004000	17326000
WP_010936359.1	WP_010936359.1	WP_010936359.1 MULTISPECIES: YbaB/EbfC family nucleoid-associated protein [Dehalococcoides]	1	6	2	6	6	2	6	46.5	10.92	99	85.567	21.2	46.5	145180000	519300000	7	18570000	48193000
WP_023651995.1	WP_023651995.1	WP_023651995.1 MULTISPECIES: 3-isopropylmalate dehydratase small subunit [Dehalococcoides]	1	7	5	6	7	5	6	50.3	18.12	167	67.772	34.1	45.5	246320000	409870000	11	18540000	27134000
WP_010937041.1	WP_010937041.1	WP_010937041.1 type II secretion system protein [Dehalococcoides mccartyi]	1	4	3	3	4	3	3	31.8	16.734	151	19.783	22.5	26.5	184320000	267930000	10	18432000	26793000
WP_010936267.1	WP_010936267.1	WP_010936267.1 MULTISPECIES: 50S ribosomal protein L18 [Dehalococcoides]	1	3	1	3	3	1	3	27.3	13.331	121	36.578	10.7	27.3	110420000	521580000	6	18403000	86929000
WP_058292774.1	WP_058292774.1	WP_058292774.1 NfeD family protein [Dehalococcoides mccartyi]	1	1	1	1	1	1	1	8.3	10.76	96	4.3682	8.3	8.3	91005000	92705000	5	18201000	18541000
WP_340712763.1	WP_340712763.1	WP_340712763.1 histidine triad nucleotide-binding protein [Dehalococcoides mccartyi]	1	5	2	5	5	2	5	69	12.422	113	43.883	24.8	69	224950000	377010000	10	18119000	21089000
WP_340713161.1	WP_340713161.1	WP_340713161.1 GyrI-like domain-containing protein [Dehalococcoides mccartyi]	1	6	4	5	6	4	5	29.7	19.458	172	9.7368	18.6	28.5	180110000	301730000	10	18011000	23896000
WP_010937271.1	WP_010937271.1	WP_010937271.1 twin-arginine translocase TatA/TatE family subunit [Dehalococcoides mccartyi]	1	2	1	2	2	1	2	19.8	10.158	96	4.1893	12.5	19.8	126020000	309100000	7	18003000	44158000
WP_010936258.1	WP_010936258.1	WP_010936258.1 MULTISPECIES: 50S ribosomal protein L16 [Dehalococcoides]	1	4	1	4	4	1	4	27.5	16.674	149	32.824	6	27.5	124810000	517160000	7	17830000	64584000
WP_340712549.1	WP_340712549.1	WP_340712549.1 pyrroline-5-carboxylate reductase [Dehalococcoides mccartyi]	1	8	6	4	8	6	4	34.8	27.825	267	39.927	30.7	18	361760000	188490000	17	17417000	10660000
WP_340713278.1	WP_340713278.1	WP_340713278.1 MerR family transcriptional regulator [Dehalococcoides mccartyi]	1	3	2	1	3	2	1	26.7	16.704	146	9.4808	19.2	7.5	208010000	22540000	12	17334000	1878300
WP_010936283.1	WP_010936283.1	WP_010936283.1 30S ribosomal protein S9 [Dehalococcoides mccartyi]	1	4	2	4	4	2	4	28	14.494	132	27.975	19.7	28	312630000	608090000	8	17304000	36313000
WP_010936165.1	WP_010936165.1	WP_010936165.1 MULTISPECIES: hypothetical protein [Dehalococcoides]	1	2	2	2	2	2	2	19.7	7.977	71	23.535	19.7	19.7	155990000	32148000	5	17257000	6429700
WP_340712357.1	WP_340712357.1	WP_340712357.1 Asp-tRNA(Asn)/Glu-tRNA(Gln) amidotransferase subunit GatB [Dehalococcoides mccartyi]	1	11	7	7	11	7	7	26.4	55.249	496	148.32	19	17.5	583150000	495120000	34	17151000	14459000
WP_324664820.1	WP_324664820.1	WP_324664820.1 DUF4389 domain-containing protein [Dehalococcoides mccartyi]	1	2	2	2	2	2	2	19.5	24.198	210	42.624	19.5	19.5	244190000	255970000	8	16917000	18974000
WP_340712812.1	WP_340712812.1	WP_340712812.1 diaminopimelate decarboxylase [Dehalococcoides mccartyi]	1	10	4	10	10	4	10	26.3	47.295	434	89.778	11.8	26.3	369340000	914820000	22	16788000	27253000
WP_340712381.1	WP_340712381.1	WP_340712381.1 AIR synthase family protein [Dehalococcoides mccartyi]	1	9	6	7	9	6	7	25.8	38.097	357	34.694	17.9	21.6	382270000	314930000	22	16732000	14315000
WP_340712354.1	WP_340712354.1	WP_340712354.1 prephenate dehydratase domain-containing protein [Dehalococcoides mccartyi]	1	7	4	5	7	4	5	30.4	31.234	276	29.033	16.7	19.6	301030000	508520000	18	16724000	22443000
WP_010937022.1	WP_010937022.1	WP_010937022.1 MULTISPECIES: Asp-tRNA(Asn)/Glu-tRNA(Gln) amidotransferase subunit GatC [Dehalococcoides]	1	2	1	2	2	1	2	20	10.885	95	18.871	9.5	20	83476000	149720000	5	16695000	29943000
WP_340712958.1	WP_340712958.1	WP_340712958.1 2Fe-2S iron-sulfur cluster-binding protein [Dehalococcoides mccartyi]	1	5	2	5	5	2	5	18.3	26.491	240	38.114	10.4	18.3	282460000	533780000	17	16615000	31399000
WP_010936545.1	WP_010936545.1	WP_010936545.1 SufD family Fe-S cluster assembly protein [Dehalococcoides mccartyi]	1	11	5	11	11	5	11	30.4	45.305	411	138.58	13.1	30.4	573810000	1222800000	31	16469000	34207000
WP_011309759.1	WP_011309759.1	WP_011309759.1 MULTISPECIES: nucleotide exchange factor GrpE [Dehalococcoides]	1	8	3	8	8	3	8	34.8	20.995	187	26.516	19.8	34.8	213620000	535000000	13	16432000	39444000
WP_340712426.1	WP_340712426.1	WP_340712426.1 orotidine-5-phosphate decarboxylase [Dehalococcoides mccartyi]	1	6	4	6	6	4	6	28.5	29.8	270	27.051	21.1	28.5	294420000	341090000	18	16357000	18949000
WP_340712759.1	WP_340712759.1	WP_340712759.1 malate dehydrogenase [Dehalococcoides mccartyi]	1	7	6	7	7	6	7	28	31.781	307	54.583	25.1	28	308680000	537460000	19	16246000	27755000
WP_041341460.1	WP_041341460.1	WP_041341460.1 S-methyl-5-thioadenosine phosphorylase [Dehalococcoides mccartyi]	1	10	3	8	10	3	8	35	31.766	294	239.9	8.8	29.6	308370000	603350000	19	16230000	22750000
WP_010936875.1	WP_010936875.1	WP_010936875.1 MULTISPECIES: hypothetical protein [Dehalococcoides]	1	3	1	3	3	1	3	47.4	8.6928	78	20.561	17.9	47.4	91867000	310110000	5	16198000	62023000
WP_340712870.1	WP_340712870.1	WP_340712870.1 phosphopyruvate hydratase [Dehalococcoides mccartyi]	1	11	6	10	11	6	10	34.6	46.246	428	123.27	19.2	33.2	693380000	673640000	28	16163000	16499000
WP_041342263.1	WP_041342263.1	WP_041342263.1 NADH-quinone oxidoreductase subunit D [Dehalococcoides mccartyi]	1	7	5	4	7	5	4	22.1	41.757	367	12.606	14.2	12.5	354880000	124380000	22	16131000	4250100
WP_041342600.1	WP_041342600.1	WP_041342600.1 homoserine dehydrogenase [Dehalococcoides mccartyi]	1	8	4	6	8	4	6	23.1	46.869	433	84.905	10.4	19.2	336390000	479900000	21	16019000	18722000
WP_010936713.1	WP_010936713.1	WP_010936713.1 MULTISPECIES: ACT domain-containing protein [Dehalococcoides]	1	5	3	5	5	3	5	44.2	14.056	129	46.705	19.4	44.2	159930000	297300000	10	15993000	29730000
WP_041341390.1	WP_041341390.1	WP_041341390.1 acyl-CoA carboxylase subunit beta [Dehalococcoides mccartyi]	1	14	8	11	14	8	11	36.4	55.96	516	139.93	21.3	31.8	563560000	643880000	30	15844000	16764000
WP_010936280.1	WP_010936280.1	WP_010936280.1 MULTISPECIES: 50S ribosomal protein L17 [Dehalococcoides]	1	6	3	5	6	3	5	44.4	13.405	117	11.243	17.1	38.5	241520000	370890000	8	15592000	9798000
WP_010935837.1	WP_010935837.1	WP_010935837.1 MULTISPECIES: TrkA family potassium uptake protein [Dehalococcoides]	1	3	2	2	3	2	2	28.4	14.686	134	85.911	20.1	21.6	155150000	125840000	10	15515000	9609100
WP_041342477.1	WP_041342477.1	WP_041342477.1 MULTISPECIES: imidazole glycerol phosphate synthase subunit HisF [Dehalococcoides]	1	8	5	6	8	5	6	47	27.125	253	99.331	31.2	35.2	245530000	273710000	16	15346000	14048000
WP_340712493.1	WP_340712493.1	WP_340712493.1 molybdopterin-dependent oxidoreductase [Dehalococcoides mccartyi]	1	20	14	15	20	14	15	22.9	117.84	1070	211.57	16.5	17	1112200000	716250000	68	15096000	7988100
WP_340713685.1	WP_340713685.1	WP_340713685.1 RidA family protein [Dehalococcoides mccartyi]	1	5	2	4	5	2	4	49.6	13.478	125	22.35	16.8	40.8	133840000	160700000	9	14871000	14935000
WP_010936560.1	WP_010936560.1	WP_010936560.1 MULTISPECIES: acetolactate synthase small subunit [Dehalococcoides]	1	7	2	7	7	2	7	44.9	19.592	178	38.512	18	44.9	208140000	563670000	14	14867000	31827000
WP_340713690.1	WP_340713690.1	WP_340713690.1 MBL fold metallo-hydrolase [Dehalococcoides mccartyi]	1	4	1	4	4	1	4	10.5	52.474	468	8.4662	1.5	10.5	460510000	108820000	31	14855000	3510400
WP_340712464.1	WP_340712464.1	WP_340712464.1 ATP-dependent Clp protease ATP-binding subunit [Dehalococcoides mccartyi]	1	24	10	21	24	10	21	33	91.66	824	253.51	15	30.6	740600000	1194100000	50	14812000	21934000
WP_077975348.1	WP_077975348.1	WP_077975348.1 translation initiation factor IF-2 [Dehalococcoides mccartyi]	1	24	9	22	24	9	22	48.1	64.03	593	165.73	17.7	45.5	627200000	1434600000	37	14746000	36185000
WP_279115660.1	WP_279115660.1	WP_279115660.1 imidazoleglycerol-phosphate dehydratase HisB [Dehalococcoides mccartyi]	1	8	3	8	8	3	8	48.5	21.377	196	82.885	16.8	48.5	191180000	1605300000	13	14706000	109810000
WP_340712917.1	WP_340712917.1	WP_340712917.1 cobalamin-binding protein [Dehalococcoides mccartyi]	1	2	2	1	2	2	1	6	34.911	332	9.7091	6	3.3	157340000	29672000	11	14304000	2697400
WP_340713452.1	WP_340713452.1	WP_340713452.1 tryptophan--tRNA ligase [Dehalococcoides mccartyi]	1	7	3	6	7	3	6	30.3	36.542	323	32.339	10.5	27.2	255280000	470460000	18	14182000	17496000
WP_340713611.1	WP_340713611.1	WP_340713611.1 histidinol dehydrogenase [Dehalococcoides mccartyi]	1	11	8	9	11	8	9	28.4	47.019	436	40.922	20.6	23.4	364510000	380270000	23	14111000	14019000
WP_041343117.1	WP_041343117.1	WP_041343117.1 MULTISPECIES: hypothetical protein [Dehalococcoides]	1	4	2	3	4	2	3	34.3	14.76	137	63.021	22.6	27	97803000	290920000	7	13972000	34652000
WP_010936905.1	WP_010936905.1	WP_010936905.1 site-specific tyrosine recombinase XerD [Dehalococcoides mccartyi]	1	13	6	12	13	6	12	43	34.289	302	100.93	18.5	43	410250000	1021600000	19	13956000	46713000
WP_010936113.1	WP_010936113.1	WP_010936113.1 protein translocase subunit SecD [Dehalococcoides mccartyi]	1	7	1	7	7	1	7	21.4	48.226	449	63.125	2.9	21.4	251200000	766940000	18	13956000	40216000
WP_340712931.1	WP_340712931.1	WP_340712931.1 sensor histidine kinase [Dehalococcoides mccartyi]	1	4	3	1	4	3	1	10.8	43.491	381	6.5028	6	4.7	320030000	44665000	23	13914000	1942000
WP_340713609.1	WP_340713609.1	WP_340713609.1 phosphoribosylaminoimidazolesuccinocarboxamide synthase [Dehalococcoides mccartyi]	1	7	5	6	7	5	6	28.3	34.337	304	34.715	22.4	24.3	286190000	340240000	21	13628000	16202000
WP_058292242.1	WP_058292242.1	WP_058292242.1 GatB/YqeY domain-containing protein [Dehalococcoides mccartyi]	1	2	1	1	2	1	1	16.1	16.753	149	32.193	6.7	9.4	121930000	25954000	9	13548000	2883800
WP_041342460.1	WP_041342460.1	WP_041342460.1 response regulator transcription factor [Dehalococcoides mccartyi]	1	3	3	3	3	3	3	14.2	25.782	232	13.333	14.2	14.2	175830000	115700000	13	13525000	8899800
WP_041223294.1	WP_041223294.1	WP_041223294.1 MULTISPECIES: hypothetical protein [Dehalococcoides]	1	2	1	2	2	1	2	13.2	13.457	121	2.736	5.8	13.2	53932000	97385000	4	13483000	24346000
WP_010936297.1	WP_010936297.1	WP_010936297.1 daunorubicin resistance protein DrrA family ABC transporter ATP-binding protein [Dehalococcoides mccartyi]	1	11	5	9	11	5	9	44.3	34.959	316	84.411	17.4	38	294870000	605780000	22	13403000	16369000
WP_010936674.1	WP_010936674.1	WP_010936674.1 aspartate-semialdehyde dehydrogenase [Dehalococcoides mccartyi]	1	9	5	9	9	5	9	38.8	37.259	338	83.23	18.9	38.8	265740000	587980000	19	13074000	27606000
WP_010935868.1	WP_010935868.1	WP_010935868.1 MULTISPECIES: 2-C-methyl-D-erythritol 2,4-cyclodiphosphate synthase [Dehalococcoides]	1	4	1	4	4	1	4	30.6	16.633	157	21.979	7.6	30.6	117480000	446740000	9	13053000	49638000
WP_278812144.1	WP_278812144.1	WP_278812144.1 glutaredoxin family protein [Dehalococcoides mccartyi]	1	2	1	2	2	1	2	25.3	10.015	91	9.0502	13.2	25.3	78187000	96202000	6	13031000	16034000
WP_010936565.1	WP_010936565.1	WP_010936565.1 MULTISPECIES: hypothetical protein [Dehalococcoides]	1	2	2	2	2	2	2	21.4	11.878	103	34.244	21.4	21.4	90166000	81262000	7	12881000	11609000
WP_340713470.1	WP_340713470.1	WP_340713470.1 sodium-translocating pyrophosphatase [Dehalococcoides mccartyi]	1	6	3	6	6	3	6	11.8	69.526	679	138.99	5.9	11.8	244670000	492190000	19	12877000	24422000
WP_023651713.1	WP_023651713.1	WP_023651713.1 MULTISPECIES: hypothetical protein [Dehalococcoides]	1	2	1	2	2	1	2	32.5	9.1175	80	4.3082	13.8	32.5	51394000	88097000	4	12849000	14028000
WP_340712681.1	WP_340712681.1	WP_340712681.1 phenylalanine--tRNA ligase subunit beta [Dehalococcoides mccartyi]	1	20	11	18	20	11	18	27.7	89.515	809	206.17	16.9	25.1	682840000	1540800000	46	12839000	31166000
WP_340712594.1	WP_340712594.1	WP_340712594.1 ATP-binding protein [Dehalococcoides mccartyi]	1	1	1	1	1	1	1	2.5	68.968	607	1.5049	2.5	2.5	524930000	450920000	41	12803000	10998000
WP_010936641.1	WP_010936641.1	WP_010936641.1 MULTISPECIES: PaaI family thioesterase [Dehalococcoides]	1	3	2	3	3	2	3	24.3	14.677	136	6.4814	16.9	24.3	63654000	150310000	5	12731000	26881000
WP_041343158.1	WP_041343158.1	WP_041343158.1 winged helix-turn-helix transcriptional regulator [Dehalococcoides mccartyi]	1	5	1	4	5	1	4	22.9	27.784	258	38.373	3.1	19.8	138110000	493040000	11	12555000	21409000
WP_340712648.1	WP_340712648.1	WP_340712648.1 ATP-binding protein [Dehalococcoides mccartyi]	1	14	8	12	14	8	12	34.5	59.127	530	145.09	18.5	30.6	494530000	862530000	39	12456000	21272000
WP_010936561.1	WP_010936561.1	WP_010936561.1 biosynthetic-type acetolactate synthase large subunit [Dehalococcoides mccartyi]	1	9	4	9	9	4	9	20	61.907	569	38.57	10.4	20	293010000	1461700000	23	12422000	27918000
WP_340712888.1	WP_340712888.1	WP_340712888.1 TlpA disulfide reductase family protein [Dehalococcoides mccartyi]	1	4	3	3	4	3	3	26.4	19.555	178	9.2835	21.9	19.1	74524000	72032000	6	12421000	12005000
WP_340711004.1	WP_340711004.1	WP_340711004.1 triose-phosphate isomerase [Dehalococcoides mccartyi]	1	4	3	4	4	3	4	25.1	26.988	251	62.666	19.1	25.1	215180000	335860000	16	12316000	20992000
WP_340713428.1	WP_340713428.1	WP_340713428.1 AmmeMemoRadiSam system protein B [Dehalococcoides mccartyi]	1	9	4	8	9	4	8	24.2	47.592	438	47.345	10.5	22.1	242040000	360480000	18	12284000	13821000
WP_340712978.1	WP_340712978.1	WP_340712978.1 threonine--tRNA ligase [Dehalococcoides mccartyi]	1	17	7	15	17	7	15	27.1	67.033	582	58.694	11.5	25.9	552440000	957430000	45	12276000	19289000
WP_010936678.1	WP_010936678.1	WP_010936678.1 MULTISPECIES: adenylosuccinate synthase [Dehalococcoides]	1	10	6	9	10	6	9	31.4	46.237	423	117.7	19.4	28.4	356480000	995990000	27	12263000	26542000
WP_332445325.1	WP_332445325.1	WP_332445325.1 carboxymuconolactone decarboxylase family protein [Dehalococcoides mccartyi]	1	1	1	0	1	1	0	3.1	21.467	192	-2	3.1	0	147090000	0	8	12257000	0
WP_010936146.1	WP_010936146.1	WP_010936146.1 MULTISPECIES: inorganic diphosphatase [Dehalococcoides]	1	4	3	4	4	3	4	19	24.333	211	8.7171	15.2	19	146570000	173770000	12	12214000	14481000
WP_340712723.1	WP_340712723.1	WP_340712723.1 rubrerythrin family protein [Dehalococcoides mccartyi]	1	5	3	5	5	3	5	37	17.541	165	78.15	29.1	37	289260000	1160000000	11	12200000	51910000
WP_010936527.1	WP_010936527.1	WP_010936527.1 ATP-binding cassette domain-containing protein [Dehalococcoides mccartyi]	1	10	6	9	10	6	9	32.8	33.708	305	21.805	19.7	30.5	281370000	427570000	20	12139000	20315000
WP_041342474.1	WP_041342474.1	WP_041342474.1 MULTISPECIES: glutamate synthase-related protein [Dehalococcoides]	1	15	6	13	15	6	13	37.6	54.067	500	212.31	15.4	33.4	387320000	957710000	32	12104000	23685000
WP_041223368.1	WP_041223368.1	WP_041223368.1 MULTISPECIES: hypothetical protein [Dehalococcoides]	1	2	1	2	2	1	2	23.9	7.8029	71	5.2031	12.7	23.9	47363000	128960000	4	11841000	32241000
WP_340713281.1	WP_340713281.1	WP_340713281.1 MerR family transcriptional regulator [Dehalococcoides mccartyi]	1	3	3	0	3	3	0	24.2	17.125	149	9.4759	24.2	0	129690000	0	5	11790000	0
WP_301085623.1	WP_301085623.1	WP_301085623.1 DUF5661 family protein [Dehalococcoides mccartyi]	1	3	1	3	3	1	3	46.5	9.6877	86	5.4255	15.1	46.5	70573000	121020000	6	11762000	9118200
WP_010936120.1	WP_010936120.1	WP_010936120.1 MULTISPECIES: division/cell wall cluster transcriptional repressor MraZ [Dehalococcoides]	1	3	2	3	3	2	3	19.7	16.028	142	4.2718	14.1	19.7	129320000	313850000	11	11756000	28531000
WP_340711063.1	WP_340711063.1	WP_340711063.1 Imm26 family immunity protein [Dehalococcoides mccartyi]	1	6	4	6	6	4	6	22.9	31.285	280	11.526	14.6	22.9	173630000	248790000	15	11575000	16586000
WP_041342480.1	WP_041342480.1	WP_041342480.1 hypothetical protein [Dehalococcoides mccartyi]	1	11	5	11	11	5	11	34	42.288	376	168.95	15.2	34	287330000	792730000	25	11493000	27357000
WP_041341409.1	WP_041341409.1	WP_041341409.1 MULTISPECIES: prephenate dehydratase [Dehalococcoides]	1	9	5	8	9	5	8	25.7	40.338	358	37.249	13.7	22.6	285210000	468130000	25	11409000	17919000
WP_340712748.1	WP_340712748.1	WP_340712748.1 preprotein translocase subunit SecA [Dehalococcoides mccartyi]	1	30	9	26	30	9	26	35.7	106.96	952	206.23	11.7	31.9	683730000	1415900000	60	11395000	19756000
WP_010937080.1	WP_010937080.1	WP_010937080.1 ornithine carbamoyltransferase [Dehalococcoides mccartyi]	1	12	4	11	12	4	11	48.9	33.783	311	71.68	14.8	46.3	215720000	1124700000	19	11354000	48628000
WP_010936480.1	WP_010936480.1	WP_010936480.1 MULTISPECIES: phosphoglycerate kinase [Dehalococcoides]	1	12	7	10	12	7	10	41.1	42.847	397	61.277	23.4	31.5	332730000	588950000	30	11091000	15229000
WP_015407225.1	WP_015407225.1	WP_015407225.1 MULTISPECIES: MBL fold metallo-hydrolase [Dehalococcoides]	1	3	1	3	3	1	3	23.3	22.679	210	17.238	5.7	23.3	76879000	237210000	7	10983000	33888000
WP_340712709.1	WP_340712709.1	WP_340712709.1 nucleoside-diphosphate kinase [Dehalococcoides mccartyi]	1	4	3	4	4	3	4	38	15.774	142	27.977	29.6	38	189720000	514620000	9	10932000	38739000
WP_010936302.1	WP_010936302.1	WP_010936302.1 MULTISPECIES: PAC2 family protein [Dehalococcoides]	1	4	2	4	4	2	4	21.4	30.67	276	26.29	10.9	21.4	130670000	205960000	12	10889000	17163000
WP_096476788.1	WP_096476788.1	WP_096476788.1 MULTISPECIES: cysteine synthase A [Dehalococcoides]	1	9	4	6	9	4	6	32.2	33.979	320	44.488	13.1	22.5	239830000	280880000	20	10836000	12764000
WP_340713306.1	WP_340713306.1	WP_340713306.1 riboflavin synthase [Dehalococcoides mccartyi]	1	7	2	7	7	2	7	44.9	22.047	205	17.336	10.7	44.9	150420000	390890000	14	10744000	22850000
WP_340712985.1	WP_340712985.1	WP_340712985.1 peptide deformylase [Dehalococcoides mccartyi]	1	2	2	2	2	2	2	19.8	18.563	167	33.965	19.8	19.8	101080000	106190000	8	10702000	11542000
WP_324664059.1	WP_324664059.1	WP_324664059.1 response regulator [Dehalococcoides mccartyi]	1	2	2	0	2	2	0	12.3	14.64	130	1.8684	12.3	0	85186000	0	7	10648000	0
WP_340713125.1	WP_340713125.1	WP_340713125.1 50S ribosomal protein L25/general stress protein Ctc [Dehalococcoides mccartyi]	1	12	5	9	12	5	9	61.5	24.189	218	158.71	29.8	46.3	353350000	1004300000	12	10562000	60266000
WP_011309203.1	WP_011309203.1	WP_011309203.1 MULTISPECIES: zinc ribbon domain-containing protein [Dehalococcoides]	1	4	2	4	4	2	4	28.1	14.65	128	6.4392	14.8	28.1	104130000	222360000	10	10413000	19993000
WP_041342561.1	WP_041342561.1	WP_041342561.1 MULTISPECIES: bifunctional 3,4-dihydroxy-2-butanone-4-phosphate synthase/GTP cyclohydrolase II [Dehalococcoides]	1	8	6	5	8	6	5	18.4	44.222	403	19.863	14.9	12.4	281150000	205360000	27	10413000	6603200
WP_041342887.1	WP_041342887.1	WP_041342887.1 Lrp/AsnC family transcriptional regulator [Dehalococcoides mccartyi]	1	3	2	3	3	2	3	26.2	18.159	160	19.077	15.6	26.2	114050000	230140000	11	10368000	20922000
WP_010937036.1	WP_010937036.1	WP_010937036.1 MULTISPECIES: ECF subfamily RNA polymerase sigma factor, BldN family [Dehalococcoides]	1	5	4	3	5	4	3	30.2	20.602	179	9.9802	24	17.3	133390000	107460000	13	10261000	7327000
WP_340713320.1	WP_340713320.1	WP_340713320.1 GTP cyclohydrolase I FolE [Dehalococcoides mccartyi]	1	5	2	3	5	2	3	30.2	21.2	189	79.601	7.4	22.8	133360000	239980000	13	10259000	18460000
WP_010936185.1	WP_010936185.1	WP_010936185.1 hypothetical protein [Dehalococcoides mccartyi]	1	2	1	2	2	1	2	21.5	8.741	79	2.5724	12.7	21.5	81836000	127410000	8	10230000	15927000
WP_340712705.1	WP_340712705.1	WP_340712705.1 polyprenyl synthetase family protein [Dehalococcoides mccartyi]	1	5	3	5	5	3	5	21.9	35.547	324	34.765	11.4	21.9	235750000	190250000	20	10183000	7239100
WP_010936397.1	WP_010936397.1	WP_010936397.1 MULTISPECIES: radical SAM protein [Dehalococcoides]	1	9	4	8	9	4	8	35.3	28.723	249	98.665	16.5	31.3	179650000	512160000	15	10093000	31878000
WP_340713020.1	WP_340713020.1	WP_340713020.1 phosphoglucomutase/phosphomannomutase family protein [Dehalococcoides mccartyi]	1	13	6	9	13	6	9	33.3	51.23	471	68.058	15.9	22.9	300500000	313490000	30	10017000	8760800
WP_340713391.1	WP_340713391.1	WP_340713391.1 argininosuccinate lyase [Dehalococcoides mccartyi]	1	7	3	7	7	3	7	17.1	51.151	461	41.285	7.6	17.1	249060000	494520000	25	9962500	19781000
WP_171973451.1	WP_171973451.1	WP_171973451.1 MULTISPECIES: glutamine-hydrolyzing GMP synthase [Dehalococcoides]	1	9	5	7	9	5	7	18.8	59.507	533	46.31	11.1	14.3	306870000	378090000	31	9899100	12196000
WP_041223297.1	WP_041223297.1	WP_041223297.1 low molecular weight phosphatase family protein [Dehalococcoides mccartyi]	1	4	1	4	4	1	4	45.3	14.948	139	25.104	16.5	45.3	132370000	320010000	10	9848700	26259000
WP_041342228.1	WP_041342228.1	WP_041342228.1 winged helix-turn-helix domain-containing protein [Dehalococcoides mccartyi]	1	3	1	3	3	1	3	36	12.65	111	14.873	14.4	36	88639000	81038000	6	9803300	11383000
WP_340713643.1	WP_340713643.1	WP_340713643.1 NADH-quinone oxidoreductase subunit C [Dehalococcoides mccartyi]	1	2	1	1	2	1	1	12.8	17.067	148	2.0182	6.8	6.1	77967000	0	15	9745900	0
WP_340713646.1	WP_340713646.1	WP_340713646.1 NADH-quinone oxidoreductase subunit N [Dehalococcoides mccartyi]	1	2	1	2	2	1	2	4.8	51.812	481	42.732	3.1	4.8	116250000	55213000	12	9687900	4601100
WP_340713664.1	WP_340713664.1	WP_340713664.1 4-hydroxy-tetrahydrodipicolinate reductase [Dehalococcoides mccartyi]	1	3	2	3	3	2	3	15.2	27.929	263	33.643	9.9	15.2	182950000	153640000	19	9629100	6135800
WP_340713373.1	WP_340713373.1	WP_340713373.1 flavodoxin family protein [Dehalococcoides mccartyi]	1	4	3	2	4	3	2	20.7	21.751	203	9.0059	15.3	11.8	134750000	93370000	14	9625200	6669300
WP_340712650.1	WP_340712650.1	WP_340712650.1 hypothetical protein [Dehalococcoides mccartyi]	1	4	2	3	4	2	3	30.2	21.794	199	29.005	14.1	25.6	105360000	205940000	11	9577700	12706000
WP_340713034.1	WP_340713034.1	WP_340713034.1 PilT/PilU family type 4a pilus ATPase [Dehalococcoides mccartyi]	1	6	3	5	6	3	5	22.1	41.275	371	122.62	11.6	19.4	238270000	379440000	25	9530800	11334000
WP_340713334.1	WP_340713334.1	WP_340713334.1 cob(I)yrinic acid a,c-diamide adenosyltransferase [Dehalococcoides mccartyi]	1	3	1	3	3	1	3	14.9	19.563	181	8.4117	5.5	14.9	92593000	242260000	10	9259300	24226000
WP_010937278.1	WP_010937278.1	WP_010937278.1 MULTISPECIES: regulatory protein RecX [Dehalococcoides]	1	5	3	2	5	3	2	26.2	24.611	214	7.8932	13.6	12.6	128700000	53884000	14	9193100	2280500
WP_340712386.1	WP_340712386.1	WP_340712386.1 twin-arginine translocase subunit TatC [Dehalococcoides mccartyi]	1	3	2	1	3	2	1	13	29.013	261	9.6669	8.8	4.2	45713000	172030000	5	9142600	19517000
WP_010936193.1	WP_010936193.1	WP_010936193.1 deoxyuridine 5-triphosphate nucleotidohydrolase [Dehalococcoides mccartyi]	1	1	1	1	1	1	1	8.2	18.946	170	5.0966	8.2	8.2	91290000	68070000	10	9129000	6807000
WP_340712914.1	WP_340712914.1	WP_340712914.1 transketolase [Dehalococcoides mccartyi]	1	10	6	10	10	6	10	18.5	71.895	666	67.722	11.9	18.5	290060000	391140000	32	9064300	12223000
WP_340712401.1	WP_340712401.1	WP_340712401.1 N-acetyl-gamma-glutamyl-phosphate reductase [Dehalococcoides mccartyi]	1	5	3	4	5	3	4	17.6	37.027	341	19.94	9.4	14.4	180850000	215510000	20	9042400	8731200
WP_041342359.1	WP_041342359.1	WP_041342359.1 glycosyltransferase family 4 protein [Dehalococcoides mccartyi]	1	7	5	6	7	5	6	16.2	42.694	382	18.849	12.3	13.9	233940000	382640000	24	9006500	15943000
WP_324665708.1	WP_324665708.1	WP_324665708.1 preprotein translocase subunit SecY [Dehalococcoides mccartyi]	1	5	2	5	5	2	5	9.9	46.004	425	24.485	5.4	9.9	123930000	353190000	14	8852300	23975000
WP_340713155.1	WP_340713155.1	WP_340713155.1 FAD-dependent thymidylate synthase [Dehalococcoides mccartyi]	1	4	2	3	4	2	3	23.1	22.208	195	58.124	12.3	19.5	105320000	122650000	12	8776800	10221000
WP_324664061.1	WP_324664061.1	WP_324664061.1 response regulator [Dehalococcoides mccartyi]	1	3	1	3	3	1	3	21.1	13.81	123	40.066	10.6	21.1	78767000	114630000	9	8751900	10506000
WP_340712742.1	WP_340712742.1	WP_340712742.1 type III pantothenate kinase [Dehalococcoides mccartyi]	1	5	3	3	5	3	3	21.7	27.592	258	14.996	13.6	14.3	113530000	116180000	13	8733400	7731800
WP_010935925.1	WP_010935925.1	WP_010935925.1 MULTISPECIES: acetyl-CoA carboxylase biotin carboxylase subunit [Dehalococcoides]	1	9	5	8	9	5	8	24.7	54.645	498	97.547	11.2	23.5	356540000	459120000	36	8694600	9397500
WP_340712520.1	WP_340712520.1	WP_340712520.1 phosphate ABC transporter substrate-binding protein [Dehalococcoides mccartyi]	1	5	2	5	5	2	5	30.6	30.187	288	93.105	11.8	30.6	128120000	449300000	15	8541500	26619000
WP_010936935.1	WP_010936935.1	WP_010936935.1 hypothetical protein [Dehalococcoides mccartyi]	1	1	1	1	1	1	1	10.3	18.41	155	9.998	10.3	10.3	59749000	71688000	7	8535600	10241000
WP_324665242.1	WP_324665242.1	WP_324665242.1 magnesium/cobalt transporter CorA [Dehalococcoides mccartyi]	1	9	2	8	9	2	8	31.1	40.479	354	70.325	6.5	28.8	186970000	396610000	22	8498500	15610000
WP_340712912.1	WP_340712912.1	WP_340712912.1 ribose 5-phosphate isomerase B [Dehalococcoides mccartyi]	1	2	1	1	2	1	1	15.1	16.159	152	2.4192	3.9	11.2	84739000	34627000	10	8473900	3462700
WP_010936748.1	WP_010936748.1	WP_010936748.1 MULTISPECIES: tubulin/FtsZ family protein [Dehalococcoides]	1	9	6	7	9	6	7	30.9	41.629	379	50.311	20.8	24	211690000	583720000	25	8467500	21117000
WP_340713612.1	WP_340713612.1	WP_340713612.1 ATP phosphoribosyltransferase [Dehalococcoides mccartyi]	1	9	3	7	9	3	7	25.4	51.565	468	109.23	6.6	20.7	194540000	596230000	23	8458400	21196000
WP_041341319.1	WP_041341319.1	WP_041341319.1 MULTISPECIES: AAA family ATPase [Dehalococcoides]	1	6	2	6	6	2	6	38.3	21.046	183	13.562	13.1	38.3	93001000	285490000	11	8454600	25954000
WP_171973453.1	WP_171973453.1	WP_171973453.1 MULTISPECIES: signal peptidase I [Dehalococcoides]	1	4	3	4	4	3	4	31.2	20.914	186	15.54	25.8	31.2	109160000	205830000	13	8396600	15081000
WP_340713000.1	WP_340713000.1	WP_340713000.1 dTMP kinase [Dehalococcoides mccartyi]	1	3	3	3	3	3	3	18.4	22.843	207	11.475	18.4	18.4	99833000	133970000	12	8319400	11164000
WP_340712420.1	WP_340712420.1	WP_340712420.1 histidine--tRNA ligase [Dehalococcoides mccartyi]	1	8	5	6	8	5	6	25.9	47.657	424	56.788	14.2	20.5	202970000	288820000	25	8118800	10033000
WP_278532495.1	WP_278532495.1	WP_278532495.1 DegV family protein [Dehalococcoides mccartyi]	1	5	2	5	5	2	5	30.6	30.964	281	121.38	9.6	30.6	121370000	378610000	15	8091000	11978000
WP_340713610.1	WP_340713610.1	WP_340713610.1 histidinol-phosphate transaminase [Dehalococcoides mccartyi]	1	8	5	7	8	5	7	24.9	40.176	358	85.393	17	22.6	201970000	735660000	25	8078900	23328000
WP_340712945.1	WP_340712945.1	WP_340712945.1 aspartate--tRNA ligase [Dehalococcoides mccartyi]	1	16	4	15	16	4	15	30.4	66.822	598	134.17	8.5	28.6	314700000	609380000	39	8069100	14267000
WP_010937293.1	WP_010937293.1	WP_010937293.1 MULTISPECIES: PPC domain-containing DNA-binding protein [Dehalococcoides]	1	2	2	1	2	2	1	27.2	15.846	147	19.54	27.2	21.8	108740000	135410000	8	8059000	16926000
WP_340712761.1	WP_340712761.1	WP_340712761.1 fumarate hydratase [Dehalococcoides mccartyi]	1	2	2	1	2	2	1	11.1	29.292	280	3.2601	11.1	7.1	132270000	59400000	13	8018600	924300
WP_340712291.1;WP_340712295.1;WP_340713003.1	WP_340712291.1;WP_340712295.1;WP_340713003.1	WP_340712291.1 aminomethyltransferase beta-barrel domain-containing protein, partial [Dehalococcoides mccartyi];WP_340712295.1 aminomethyltransferase beta-barrel domain-containing protein, partial [Dehalococcoides mccartyi];WP_340713003.1 tRNA 2-thiouridin	3	1	1	0	1	1	0	15.1	9.9722	93	2.8366	15.1	0	31982000	0	21	7995600	0
WP_041343400.1	WP_041343400.1	WP_041343400.1 MULTISPECIES: DNA gyrase subunit A [Dehalococcoides]	1	23	10	21	23	10	21	32.8	89.503	809	314.39	16.3	30.2	513430000	1723300000	61	7935500	24056000
WP_301085666.1	WP_301085666.1	WP_301085666.1 ABC transporter permease [Dehalococcoides mccartyi]	1	1	1	1	1	1	1	3.7	38.267	352	4.7892	3.7	3.7	63462000	62477000	8	7932800	7809600
WP_010936655.1	WP_010936655.1	WP_010936655.1 MULTISPECIES: iron-sulfur cluster assembly scaffold protein [Dehalococcoides]	1	3	2	2	3	2	2	28.3	13.971	127	5.9593	11	22.8	127800000	50903000	8	7891000	4620900
WP_340712551.1	WP_340712551.1	WP_340712551.1 leucine--tRNA ligase [Dehalococcoides mccartyi]	1	19	7	18	19	7	18	25	92.819	813	149.56	10.9	24	406850000	1066300000	52	7824100	20181000
WP_340712901.1	WP_340712901.1	WP_340712901.1 zinc ABC transporter substrate-binding protein [Dehalococcoides mccartyi]	1	6	3	4	6	3	4	21.7	32.271	290	47.781	10.7	15.9	107350000	156930000	14	7667700	11209000
WP_340713386.1	WP_340713386.1	WP_340713386.1 acetylornithine transaminase [Dehalococcoides mccartyi]	1	7	4	7	7	4	7	24.9	42.945	398	111.02	10.6	24.9	182880000	431330000	24	7619800	13359000
WP_340712686.1	WP_340712686.1	WP_340712686.1 flavodoxin-dependent (E)-4-hydroxy-3-methylbut-2-enyl-diphosphate synthase [Dehalococcoides mccartyi]	1	7	4	5	7	4	5	29.9	37.34	348	12.808	16.4	21.3	166850000	165220000	22	7583900	6193500
WP_340713483.1	WP_340713483.1	WP_340713483.1 adenine deaminase [Dehalococcoides mccartyi]	1	11	5	9	11	5	9	28	61.048	571	72.544	12.6	24.3	247980000	448740000	30	7544300	13500000
WP_010937052.1	WP_010937052.1	WP_010937052.1 MULTISPECIES: RDD family protein [Dehalococcoides]	1	1	1	0	1	1	0	7.8	18.629	166	1.5585	7.8	0	52437000	0	5	7491000	0
WP_010936215.1	WP_010936215.1	WP_010936215.1 MULTISPECIES: ribonuclease J [Dehalococcoides]	1	16	7	14	16	7	14	33.6	60.502	551	103.37	14.5	30.7	261220000	746110000	35	7463400	16582000
WP_340713383.1	WP_340713383.1	WP_340713383.1 bifunctional glutamate N-acetyltransferase/amino-acid acetyltransferase ArgJ [Dehalococcoides mccartyi]	1	8	5	4	8	5	4	23.5	43.319	405	37.906	13.1	12.6	192930000	193490000	26	7420600	6061900
WP_077975285.1	WP_077975285.1	WP_077975285.1 adenylosuccinate lyase [Dehalococcoides mccartyi]	1	13	3	12	13	3	12	32.8	50.938	451	177.55	7.5	30.8	233020000	733280000	32	7282000	16904000
WP_340712876.1	WP_340712876.1	WP_340712876.1 tyrosine--tRNA ligase [Dehalococcoides mccartyi]	1	7	4	5	7	4	5	19.4	44.362	396	22.032	9.8	15.7	174510000	139100000	24	7271000	4812900
WP_058291924.1	WP_058291924.1	WP_058291924.1 MarR family transcriptional regulator [Dehalococcoides mccartyi]	1	1	1	1	1	1	1	8.1	19.861	172	32.275	8.1	8.1	79803000	95526000	11	7254800	8684200
WP_340712459.1	WP_340712459.1	WP_340712459.1 alanine--tRNA ligase [Dehalococcoides mccartyi]	1	12	5	12	12	5	12	16.8	96.319	871	102.76	6.3	16.8	471250000	544160000	53	7254000	9583600
WP_340712971.1	WP_340712971.1	WP_340712971.1 2,3-bisphosphoglycerate-independent phosphoglycerate mutase [Dehalococcoides mccartyi]	1	5	3	4	5	3	4	17	42.956	401	34.251	11.5	14.2	152050000	243240000	21	7240700	11583000
WP_279115794.1	WP_279115794.1	WP_279115794.1 MULTISPECIES: ABC transporter permease [Dehalococcoides]	1	2	1	2	2	1	2	8.3	40.055	360	3.7526	3.1	8.3	57804000	61462000	8	7225600	6422300
WP_340713398.1	WP_340713398.1	WP_340713398.1 arginine--tRNA ligase [Dehalococcoides mccartyi]	1	12	5	11	12	5	11	33.3	61.715	556	60.776	11	32	252220000	557120000	35	7206400	12248000
WP_340713189.1	WP_340713189.1	WP_340713189.1 RelA/SpoT domain-containing protein [Dehalococcoides mccartyi]	1	3	3	1	3	3	1	12.5	35.923	313	10.016	12.5	4.5	129470000	78370000	18	7192600	4353900
WP_340713445.1	WP_340713445.1	WP_340713445.1 Asp-tRNA(Asn)/Glu-tRNA(Gln) amidotransferase subunit GatA [Dehalococcoides mccartyi]	1	10	3	8	10	3	8	29.2	52.648	486	55.325	7	24.9	247990000	362320000	28	7117600	7457100
WP_340713652.1	WP_340713652.1	WP_340713652.1 indolepyruvate oxidoreductase subunit beta [Dehalococcoides mccartyi]	1	3	2	2	3	2	2	13.9	20.739	194	3.8723	10.3	9.3	63863000	100430000	9	7095900	11159000
WP_340713669.1	WP_340713669.1	WP_340713669.1 PIG-L deacetylase family protein [Dehalococcoides mccartyi]	1	9	3	8	9	3	8	54	26.836	237	76.714	13.9	49.8	120100000	533500000	17	7064600	12258000
WP_340713425.1	WP_340713425.1	WP_340713425.1 alpha/beta hydrolase [Dehalococcoides mccartyi]	1	8	2	8	8	2	8	41.1	30.968	275	95.206	9.1	41.1	125480000	426100000	18	6971300	18663000
WP_058292139.1	WP_058292139.1	WP_058292139.1 MULTISPECIES: RNA polymerase sigma factor RpoD [Dehalococcoides]	1	8	4	6	8	4	6	23.1	59.227	520	101.51	9.8	17.9	247100000	587980000	28	6940300	13748000
WP_340713070.1	WP_340713070.1	WP_340713070.1 NAD(P)H-dependent glycerol-3-phosphate dehydrogenase [Dehalococcoides mccartyi]	1	3	2	3	3	2	3	9.7	38.458	359	8.6303	6.1	9.7	103540000	76902000	15	6902600	5126800
WP_340713414.1	WP_340713414.1	WP_340713414.1 glutamate-5-semialdehyde dehydrogenase [Dehalococcoides mccartyi]	1	8	6	8	8	6	8	22.4	45.097	424	75.066	16.5	22.4	221110000	345110000	28	6819600	7882700
WP_340713638.1	WP_340713638.1	WP_340713638.1 hypothetical protein [Dehalococcoides mccartyi]	1	6	1	5	6	1	5	27	26.477	233	8.8688	5.2	21.9	91435000	285250000	14	6531000	17456000
WP_340713063.1	WP_340713063.1	WP_340713063.1 DNA-formamidopyrimidine glycosylase [Dehalococcoides mccartyi]	1	6	2	5	6	2	5	27.8	29.875	270	18.071	12.2	21.5	129260000	105180000	20	6462800	5258800
WP_010936646.1	WP_010936646.1	WP_010936646.1 MULTISPECIES: ABC transporter substrate-binding protein [Dehalococcoides]	1	2	2	1	2	2	1	7.7	46.817	428	7.0918	7.7	2.6	96848000	77745000	15	6456500	5183000
WP_340713044.1	WP_340713044.1	WP_340713044.1 rRNA maturation RNase YbeY [Dehalococcoides mccartyi]	1	2	1	1	2	1	1	18.1	17.864	160	8.1207	5	13.1	32003000	23469000	5	6400600	4693700
WP_041342991.1	WP_041342991.1	WP_041342991.1 MULTISPECIES: ribosome biogenesis GTPase Der [Dehalococcoides]	1	9	3	8	9	3	8	28.1	48.659	441	47.401	9.8	23.6	147140000	305140000	23	6397400	12105000
WP_041340980.1	WP_041340980.1	WP_041340980.1 type II secretion system protein [Dehalococcoides mccartyi]	1	1	1	1	1	1	1	8.6	14.709	139	20.46	8.6	8.6	31924000	29936000	5	6384800	5987200
WP_010936653.1	WP_010936653.1	WP_010936653.1 MULTISPECIES: CBS domain-containing protein [Dehalococcoides]	1	6	2	6	6	2	6	38.9	18.066	162	12.787	12.3	38.9	89365000	368100000	14	6383200	21976000
WP_340712829.1	WP_340712829.1	WP_340712829.1 excinuclease ABC subunit UvrA [Dehalococcoides mccartyi]	1	22	9	21	22	9	21	31.1	103.5	948	154.02	11.9	29.6	395450000	696660000	62	6378300	9664000
WP_340712776.1	WP_340712776.1	WP_340712776.1 3-dehydroquinate synthase [Dehalococcoides mccartyi]	1	10	2	10	10	2	10	40.1	39.044	359	211.02	5.6	40.1	140270000	641730000	22	6375700	19099000
WP_340713147.1	WP_340713147.1	WP_340713147.1 indole-3-glycerol phosphate synthase TrpC [Dehalococcoides mccartyi]	1	5	3	2	5	3	2	24.7	28.52	259	22.825	12.7	12	114560000	32890000	18	6364700	1426600
WP_340713143.1	WP_340713143.1	WP_340713143.1 anthranilate phosphoribosyltransferase [Dehalococcoides mccartyi]	1	5	4	5	5	4	5	15.2	35.708	341	9.4175	12	15.2	133270000	113700000	21	6346300	5414200
WP_340713491.1	WP_340713491.1	WP_340713491.1 MFS transporter [Dehalococcoides mccartyi]	1	2	1	1	2	1	1	4.3	45.715	421	2.9086	1.7	2.6	82476000	10374000	13	6344300	797990
WP_340713437.1	WP_340713437.1	WP_340713437.1 dephospho-CoA kinase [Dehalococcoides mccartyi]	1	6	2	5	6	2	5	39.9	22.29	198	27.995	14.1	30.8	76075000	125220000	12	6339600	8669800
WP_041343304.1	WP_041343304.1	WP_041343304.1 zinc ribbon domain-containing protein [Dehalococcoides mccartyi]	1	1	1	1	1	1	1	18.8	8.6908	80	8.218	18.8	18.8	43096000	34223000	5	6287900	6844700
WP_340712498.1	WP_340712498.1	WP_340712498.1 endonuclease/exonuclease/phosphatase family protein [Dehalococcoides mccartyi]	1	4	2	4	4	2	4	8.9	68.992	639	127	4.7	8.9	92723000	148800000	15	6181500	5928700
WP_340713680.1	WP_340713680.1	WP_340713680.1 DegV family protein [Dehalococcoides mccartyi]	1	6	3	6	6	3	6	26.1	30.987	284	31.227	11.3	26.1	104960000	244450000	17	6173800	9210900
WP_340712704.1	WP_340712704.1	WP_340712704.1 methionine--tRNA ligase [Dehalococcoides mccartyi]	1	12	6	8	12	6	8	27.3	63.244	553	166.24	13.6	18.1	221590000	310630000	36	6155200	7605500
WP_340712751.1	WP_340712751.1	WP_340712751.1 DNA translocase FtsK [Dehalococcoides mccartyi]	1	14	7	10	14	7	10	19	88.865	814	52.728	9.7	13.3	312090000	326740000	51	6119400	6047000
WP_340713653.1	WP_340713653.1	WP_340713653.1 heavy metal translocating P-type ATPase [Dehalococcoides mccartyi]	1	10	5	6	10	5	6	15.3	89.095	828	22.385	7.7	8.6	284780000	204620000	42	6072300	3889800
WP_340713486.1	WP_340713486.1	WP_340713486.1 ABC transporter substrate-binding protein [Dehalococcoides mccartyi]	1	3	1	3	3	1	3	23.6	25.216	220	12.996	6.4	23.6	48415000	132980000	8	6051900	12995000
WP_340712683.1	WP_340712683.1	WP_340712683.1 proline--tRNA ligase [Dehalococcoides mccartyi]	1	11	7	9	11	7	9	25.7	63.016	569	184.55	16	23	223510000	757260000	37	6040900	14177000
WP_077975546.1	WP_077975546.1	WP_077975546.1 MULTISPECIES: GspE/PulE family protein [Dehalococcoides]	1	13	7	11	13	7	11	21.2	85.911	778	130.12	10.3	18.4	253420000	297220000	42	6033700	5528200
WP_340712989.1	WP_340712989.1	WP_340712989.1 site-2 protease family protein [Dehalococcoides mccartyi]	1	2	2	1	2	2	1	8.4	41.469	380	33.047	8.4	5.3	84161000	87710000	14	6011500	6265000
WP_340712745.1	WP_340712745.1	WP_340712745.1 valine--tRNA ligase [Dehalococcoides mccartyi]	1	15	6	13	15	6	13	21.4	99.938	880	44.279	7.5	18.9	323000000	554150000	54	5981500	7893500
WP_340713593.1	WP_340713593.1	WP_340713593.1 hypothetical protein [Dehalococcoides mccartyi]	1	5	4	4	5	4	4	25.3	28.639	257	28.554	21	19.5	127680000	77038000	18	5888800	2592000
WP_340712545.1	WP_340712545.1	WP_340712545.1 formate dehydrogenase accessory protein FdhE [Dehalococcoides mccartyi]	1	5	2	5	5	2	5	28.4	31.889	282	51.128	12.4	28.4	205770000	250920000	16	5797300	10293000
WP_340713056.1	WP_340713056.1	WP_340713056.1 diguanylate cyclase [Dehalococcoides mccartyi]	1	15	9	12	15	9	12	21.5	94.822	841	61.795	12.6	17.7	269310000	451980000	44	5791800	9964000
WP_340713405.1	WP_340713405.1	WP_340713405.1 3-oxoacyl-[acyl-carrier-protein] reductase [Dehalococcoides mccartyi]	1	5	3	4	5	3	4	30.4	26.204	250	17.609	18	24.4	117040000	268660000	16	5736000	11190000
WP_041343322.1	WP_041343322.1	WP_041343322.1 MULTISPECIES: serine O-acetyltransferase [Dehalococcoides]	1	6	3	5	6	3	5	22.6	25.042	230	11.511	13	20	79671000	159030000	14	5690800	11359000
WP_340713193.1	WP_340713193.1	WP_340713193.1 hypothetical protein [Dehalococcoides mccartyi]	1	3	2	2	3	2	2	8.6	41.06	348	23.538	6.3	5.5	124570000	131800000	22	5662300	5990700
WP_340713067.1	WP_340713067.1	WP_340713067.1 DNA polymerase I [Dehalococcoides mccartyi]	1	15	5	11	15	5	11	24.3	99.645	903	65.835	8.7	17.2	272090000	3148900000	49	5552800	5159800
WP_041342854.1	WP_041342854.1	WP_041342854.1 NAD-dependent epimerase/dehydratase family protein [Dehalococcoides mccartyi]	1	6	3	4	6	3	4	23.5	33.087	302	19.544	10.9	17.2	137630000	128090000	25	5505100	3826400
WP_096477045.1	WP_096477045.1	WP_096477045.1 MULTISPECIES: InlB B-repeat-containing protein [Dehalococcoides]	1	4	1	4	4	1	4	13	48.791	446	40.697	3.4	13	76743000	261310000	14	5481600	11923000
WP_340713647.1	WP_340713647.1	WP_340713647.1 TatD family hydrolase [Dehalococcoides mccartyi]	1	3	3	3	3	3	3	17	29.255	264	25.04	17	17	76487000	66676000	14	5463400	4762500
WP_010936883.1	WP_010936883.1	WP_010936883.1 MULTISPECIES: orotate phosphoribosyltransferase [Dehalococcoides]	1	5	3	3	5	3	3	35.3	20.346	187	34.599	16.6	23.5	76443000	256930000	14	5460200	12969000
WP_041341234.1	WP_041341234.1	WP_041341234.1 NYN domain-containing protein [Dehalococcoides mccartyi]	1	5	2	5	5	2	5	28.9	22.449	194	22.758	12.4	28.9	70686000	265260000	13	5437400	18555000
WP_010936723.1	WP_010936723.1	WP_010936723.1 MULTISPECIES: DUF362 domain-containing protein [Dehalococcoides]	1	3	2	2	3	2	2	16	27.247	244	75.614	8.2	11.5	81093000	108130000	15	5406200	7208300
WP_010936671.1	WP_010936671.1	WP_010936671.1 MULTISPECIES: 30S ribosomal protein S15 [Dehalococcoides]	1	4	1	4	4	1	4	40.2	10.034	87	68.411	20.7	40.2	37776000	547960000	7	5396500	60398000
WP_340713488.1	WP_340713488.1	WP_340713488.1 5/3-nucleotidase SurE [Dehalococcoides mccartyi]	1	3	2	2	3	2	2	16.2	28.977	265	73.462	8.7	13.2	59246000	7744100	11	5386000	704010
WP_041342761.1	WP_041342761.1	WP_041342761.1 DUF177 domain-containing protein [Dehalococcoides mccartyi]	1	3	2	3	3	2	3	24.5	16.566	147	21.808	17	24.5	48313000	93442000	9	5368200	10382000
WP_010936201.1	WP_010936201.1	WP_010936201.1 MULTISPECIES: magnesium transporter CorA family protein [Dehalococcoides]	1	5	1	5	5	1	5	19.6	36.736	316	38.926	4.1	19.6	80402000	204040000	15	5360100	4981200
WP_340712774.1	WP_340712774.1	WP_340712774.1 type I 3-dehydroquinate dehydratase [Dehalococcoides mccartyi]	1	3	2	3	3	2	3	16.2	24.369	222	11.54	12.2	16.2	80369000	67468000	15	5357900	4497900
WP_041223348.1	WP_041223348.1	WP_041223348.1 MULTISPECIES: hypothetical protein [Dehalococcoides]	1	3	1	3	3	1	3	46.8	12.398	111	31.908	14.4	46.8	32112000	121980000	6	5351900	17692000
WP_340712330.1	WP_340712330.1	WP_340712330.1 NEW3 domain-containing protein [Dehalococcoides mccartyi]	1	3	2	2	3	2	2	22.3	19.756	179	15.047	14	14	49577000	51991000	6	5340700	8665200
WP_010936317.1	WP_010936317.1	WP_010936317.1 replicative DNA helicase [Dehalococcoides mccartyi]	1	7	4	5	7	4	5	15.7	51.416	458	53.454	10.3	10.9	144040000	139610000	27	5334600	5170900
WP_340713409.1	WP_340713409.1	WP_340713409.1 glutamate 5-kinase [Dehalococcoides mccartyi]	1	7	3	5	7	3	5	25.7	40.138	373	13.49	9.7	20.1	122560000	113050000	23	5328600	2097600
WP_340713599.1	WP_340713599.1	WP_340713599.1 ABC transporter ATP-binding protein [Dehalococcoides mccartyi]	1	4	1	4	4	1	4	16.5	27.689	248	7.2159	4.4	16.5	79108000	119130000	15	5273900	7941800
WP_041343170.1	WP_041343170.1	WP_041343170.1 MULTISPECIES: transcriptional repressor [Dehalococcoides]	1	3	2	2	3	2	2	17.7	15.855	141	5.9309	9.9	17	42004000	17065000	8	5250500	2133200
WP_236628430.1	WP_236628430.1	WP_236628430.1 MULTISPECIES: hypothetical protein [Dehalococcoides]	1	3	1	3	3	1	3	22.2	17.854	162	5.9593	8.6	22.2	55947000	107300000	11	5086100	9754800
WP_340712743.1	WP_340712743.1	WP_340712743.1 bifunctional phosphopantothenoylcysteine decarboxylase/phosphopantothenate--cysteine ligase CoaBC [Dehalococcoides mccartyi]	1	10	5	9	10	5	9	37.9	41.728	393	114.15	20.9	31.6	203200000	342560000	24	5045200	14273000
WP_011309768.1	WP_011309768.1	WP_011309768.1 MULTISPECIES: CTP synthase [Dehalococcoides]	1	15	3	14	15	3	14	33.1	60.361	544	122.14	5.5	31.8	174960000	707580000	32	5033100	12823000
WP_340713697.1	WP_340713697.1	WP_340713697.1 imidazole glycerol phosphate synthase subunit HisH [Dehalococcoides mccartyi]	1	3	2	3	3	2	3	13.2	22.207	205	9.2715	9.8	13.2	72024000	157620000	10	5024500	11777000
WP_041342292.1	WP_041342292.1	WP_041342292.1 MULTISPECIES: ABC transporter ATP-binding protein [Dehalococcoides]	1	6	2	5	6	2	5	28.9	29.489	263	23.848	12.9	22.4	74282000	139710000	15	4952100	7588700
WP_010937131.1	WP_010937131.1	WP_010937131.1 MULTISPECIES: hypothetical protein [Dehalococcoides]	1	12	3	12	12	3	12	42.2	37.276	325	134.17	9.5	42.2	123490000	463100000	25	4939500	15579000
WP_340713674.1	WP_340713674.1	WP_340713674.1 phenylacetate--CoA ligase [Dehalococcoides mccartyi]	1	10	4	8	10	4	8	22.3	48.778	439	25.968	8.2	19.4	129110000	350900000	22	4900200	15950000
WP_010935863.1	WP_010935863.1	WP_010935863.1 iron-containing alcohol dehydrogenase [Dehalococcoides mccartyi]	1	5	3	4	5	3	4	14.2	41.172	380	31.277	7.4	11.1	121840000	170230000	25	4873700	5599100
WP_340712679.1	WP_340712679.1	WP_340712679.1 phenylalanine--tRNA ligase subunit alpha [Dehalococcoides mccartyi]	1	6	2	6	6	2	6	19.7	39.14	346	9.4773	4.6	19.7	143900000	269060000	21	4855700	11820000
WP_010935973.1	WP_010935973.1	WP_010935973.1 response regulator transcription factor [Dehalococcoides mccartyi]	1	5	2	5	5	2	5	18.1	26.515	232	14.169	9.5	18.1	71445000	166670000	15	4763000	9051100
WP_340713233.1	WP_340713233.1	WP_340713233.1 zinc ABC transporter substrate-binding protein [Dehalococcoides mccartyi]	1	1	1	0	1	1	0	4.7	32.421	296	5.9904	4.7	0	42795000	0	4	4755000	0
WP_340712994.1	WP_340712994.1	WP_340712994.1 phosphomethylpyrimidine synthase ThiC [Dehalococcoides mccartyi]	1	3	3	1	3	3	1	12.3	46.335	431	100.78	12.3	3.5	113490000	41888000	24	4728900	1745300
WP_340712663.1	WP_340712663.1	WP_340712663.1 16S rRNA (cytosine(1402)-N(4))-methyltransferase RsmH [Dehalococcoides mccartyi]	1	2	2	2	2	2	2	6.9	38.673	349	41.137	6.9	6.9	75658000	83591000	16	4728600	5224400
WP_023652758.1	WP_023652758.1	WP_023652758.1 MULTISPECIES: aminodeoxychorismate/anthranilate synthase component II [Dehalococcoides]	1	3	2	2	3	2	2	16	22.577	200	17.537	8.5	12	51754000	68172000	11	4704900	5040400
WP_041342471.1	WP_041342471.1	WP_041342471.1 response regulator transcription factor [Dehalococcoides mccartyi]	1	4	2	3	4	2	3	21.5	25.684	223	25.209	13	14.3	79862000	185150000	17	4697800	7455100
WP_340712954.1	WP_340712954.1	WP_340712954.1 type I DNA topoisomerase [Dehalococcoides mccartyi]	1	14	5	13	14	5	13	23.2	79.631	703	97.461	9	21.3	255940000	504210000	42	4682700	9786800
WP_340712674.1	WP_340712674.1	WP_340712674.1 C4-type zinc ribbon domain-containing protein [Dehalococcoides mccartyi]	1	4	2	3	4	2	3	22.9	26.127	231	190.9	13.9	17.7	95428000	57576000	17	4673200	3386800
WP_340712769.1	WP_340712769.1	WP_340712769.1 prephenate dehydrogenase [Dehalococcoides mccartyi]	1	4	2	3	4	2	3	16.7	31.677	287	14.348	8	13.2	90769000	154160000	17	4636900	6129000
WP_340712377.1	WP_340712377.1	WP_340712377.1 M48 family metallopeptidase [Dehalococcoides mccartyi]	1	8	3	7	8	3	7	24.7	43.066	397	26.934	9.3	22.4	150200000	204140000	22	4626200	8949800
WP_340713017.1	WP_340713017.1	WP_340713017.1 Fe-S-containing hydro-lyase [Dehalococcoides mccartyi]	1	3	1	3	3	1	3	18.7	19.76	187	21.519	8	18.7	55449000	65494000	12	4620700	5457800
WP_340712665.1	WP_340712665.1	WP_340712665.1 vitamin B12-dependent ribonucleotide reductase [Dehalococcoides mccartyi]	1	21	7	18	21	7	18	26.6	94.451	866	51.165	8.7	23.1	271760000	1146100000	59	4606100	18450000
WP_340712468.1	WP_340712468.1	WP_340712468.1 2-C-methyl-D-erythritol 4-phosphate cytidylyltransferase [Dehalococcoides mccartyi]	1	4	3	2	4	3	2	23.3	24.591	227	8.8699	18.5	10.1	68792000	41675000	15	4586100	2778300
WP_041341583.1	WP_041341583.1	WP_041341583.1 MULTISPECIES: recombination mediator RecR [Dehalococcoides]	1	2	2	1	2	2	1	10.8	22.434	204	8.3462	10.8	6.9	59586000	48984000	13	4583500	3768000
WP_010937206.1	WP_010937206.1	WP_010937206.1 response regulator transcription factor [Dehalococcoides mccartyi]	1	3	1	2	3	1	2	16.4	24.219	219	5.0197	4.6	11.9	50158000	81898000	11	4559800	5760500
WP_041223361.1	WP_041223361.1	WP_041223361.1 3-methyl-2-oxobutanoate hydroxymethyltransferase [Dehalococcoides mccartyi]	1	3	2	3	3	2	3	11.3	30.163	282	6.3696	7.8	11.3	59185000	58036000	13	4552700	4464300
WP_023652230.1	WP_023652230.1	WP_023652230.1 MULTISPECIES: glycine--tRNA ligase [Dehalococcoides]	1	11	3	11	11	3	11	28.2	51.085	443	44.111	7.2	28.2	136240000	368660000	30	4541200	10446000
WP_340712896.1	WP_340712896.1	WP_340712896.1 hypothetical protein [Dehalococcoides mccartyi]	1	1	1	1	1	1	1	5	45.412	421	69.003	5	5	71531000	43910000	16	4470700	2744400
WP_278813255.1	WP_278813255.1	WP_278813255.1 phosphoribosylformylglycinamidine synthase I [Dehalococcoides mccartyi]	1	4	2	4	4	2	4	16.1	27.956	255	8.5241	8.2	16.1	73567000	148590000	15	4440700	8419000
WP_340713451.1	WP_340713451.1	WP_340713451.1 aminotransferase class I/II-fold pyridoxal phosphate-dependent enzyme [Dehalococcoides mccartyi]	1	6	3	4	6	3	4	13.6	44.133	398	27.427	9	11.6	132900000	284650000	27	4360600	10110000
WP_340712802.1	WP_340712802.1	WP_340712802.1 TldD/PmbA family protein [Dehalococcoides mccartyi]	1	2	1	2	2	1	2	5.8	46.434	433	11.766	2.8	5.8	112730000	117200000	26	4335900	4507900
WP_340711007.1	WP_340711007.1	WP_340711007.1 diaminopimelate epimerase [Dehalococcoides mccartyi]	1	8	3	8	8	3	8	45.8	31.264	284	63.995	15.5	45.8	64818000	279440000	15	4321200	491660
WP_010936272.1	WP_010936272.1	WP_010936272.1 adenylate kinase [Dehalococcoides mccartyi]	1	6	2	6	6	2	6	28.7	23.859	216	24.642	11.1	28.7	68597000	338210000	16	4287300	17938000
WP_340713316.1	WP_340713316.1	WP_340713316.1 carbamoyl-phosphate synthase large subunit [Dehalococcoides mccartyi]	1	9	7	7	9	7	7	10.6	117.37	1079	44.929	8.6	8.9	242320000	275220000	57	4251300	4450800
WP_010936124.1	WP_010936124.1	WP_010936124.1 MULTISPECIES: transcriptional regulator NrdR [Dehalococcoides]	1	5	2	5	5	2	5	36	20.054	175	13.158	13.7	36	104300000	203710000	14	4223600	14551000
WP_340712412.1	WP_340712412.1	WP_340712412.1 methionyl-tRNA formyltransferase [Dehalococcoides mccartyi]	1	4	2	4	4	2	4	20.3	34.161	315	42.349	10.5	20.3	88421000	165140000	21	4210500	7863800
WP_340712820.1	WP_340712820.1	WP_340712820.1 ATP-binding protein [Dehalococcoides mccartyi]	1	10	2	10	10	2	10	25.7	52.819	470	37.524	7.9	25.7	130260000	270400000	31	4201900	7360600
WP_010937110.1	WP_010937110.1	WP_010937110.1 MULTISPECIES: hemolysin family protein [Dehalococcoides]	1	8	3	7	8	3	7	23.8	46.955	424	38.834	6.6	21.7	113080000	245050000	27	4188000	6593600
WP_340713378.1	WP_340713378.1	WP_340713378.1 flavodoxin family protein [Dehalococcoides mccartyi]	1	2	1	2	2	1	2	11.3	20.298	186	3.4999	5.9	11.3	50160000	107800000	12	4180000	8982900
WP_324664988.1	WP_324664988.1	WP_324664988.1 sulfide/dihydroorotate dehydrogenase-like FAD/NAD-binding protein [Dehalococcoides mccartyi]	1	5	2	5	5	2	5	20.9	30.347	282	64.735	9.9	20.9	83464000	220310000	20	4173200	11015000
WP_340713140.1	WP_340713140.1	WP_340713140.1 anthranilate synthase component I [Dehalococcoides mccartyi]	1	6	4	4	6	4	4	13.4	53.846	485	8.1533	9.5	8.2	128380000	55933000	31	4141300	1804300
WP_340713195.1	WP_340713195.1	WP_340713195.1 hypothetical protein [Dehalococcoides mccartyi]	1	3	2	3	3	2	3	13.4	31.418	269	15.1	10.4	13.4	69901000	114350000	17	4111800	5506200
WP_340712816.1	WP_340712816.1	WP_340712816.1 stage 0 sporulation family protein [Dehalococcoides mccartyi]	1	2	1	2	2	1	2	6.1	31.322	277	3.3223	3.2	6.1	61318000	102750000	15	4087900	6849700
WP_340712788.1	WP_340712788.1	WP_340712788.1 AAA family ATPase [Dehalococcoides mccartyi]	1	6	5	4	6	5	4	12.5	59.194	520	21.997	10.4	9	145050000	87025000	33	4066600	2637100
WP_340712880.1	WP_340712880.1	WP_340712880.1 Holliday junction branch migration DNA helicase RuvB [Dehalococcoides mccartyi]	1	6	2	6	6	2	6	20.9	38.616	349	21.682	5.2	20.9	79409000	403040000	20	3970400	13546000
WP_041341356.1	WP_041341356.1	WP_041341356.1 PAS domain S-box protein [Dehalococcoides mccartyi]	1	12	4	10	12	4	10	33.3	40.462	357	86.591	16.2	27.7	191350000	630340000	28	3962200	19952000
WP_041340997.1	WP_041340997.1	WP_041340997.1 MULTISPECIES: hypothetical protein [Dehalococcoides]	1	1	1	0	1	1	0	6	17.607	167	2.4428	6	0	15793000	0	13	3948300	0
WP_301085307.1	WP_301085307.1	WP_301085307.1 1-deoxy-D-xylulose-5-phosphate reductoisomerase [Dehalococcoides mccartyi]	1	7	3	5	7	3	5	23.3	40.862	377	14.372	12.2	14.9	92627000	83040000	24	3859500	3460000
WP_301084857.1	WP_301084857.1	WP_301084857.1 AAA family ATPase [Dehalococcoides mccartyi]	1	5	2	5	5	2	5	24.2	28.371	260	19.502	8.5	24.2	54032000	228440000	14	3859400	11294000
WP_340712862.1	WP_340712862.1	WP_340712862.1 DNA polymerase III subunit gamma/tau [Dehalococcoides mccartyi]	1	6	2	5	6	2	5	12.8	61.186	562	58.449	4.1	10.9	122730000	361070000	32	3835200	11284000
WP_010935831.1	WP_010935831.1	WP_010935831.1 MULTISPECIES: hypothetical protein [Dehalococcoides]	1	4	1	4	4	1	4	19.2	28.888	250	30.479	5.6	19.2	80927000	190200000	15	3818900	10542000
WP_340713637.1	WP_340713637.1	WP_340713637.1 aminopeptidase [Dehalococcoides mccartyi]	1	6	2	6	6	2	6	20.1	41.602	369	32.341	6.2	20.1	78867000	506330000	21	3755600	18468000
WP_301084906.1	WP_301084906.1	WP_301084906.1 universal stress protein [Dehalococcoides mccartyi]	1	5	1	4	5	1	4	15.3	31.789	287	11.061	3.1	12.2	67518000	204130000	18	3751000	11341000
WP_010936863.1	WP_010936863.1	WP_010936863.1 MarR family winged helix-turn-helix transcriptional regulator [Dehalococcoides mccartyi]	1	5	3	5	5	3	5	42.9	18.075	156	25.409	27.6	42.9	79481000	175050000	11	3710400	12316000
WP_058292460.1	WP_058292460.1	WP_058292460.1 histidine phosphatase family protein [Dehalococcoides mccartyi]	1	2	1	2	2	1	2	14	23.149	207	5.5911	6.3	14	40622000	76537000	11	3692900	3055000
WP_278813175.1	WP_278813175.1	WP_278813175.1 excinuclease ABC subunit UvrB [Dehalococcoides mccartyi]	1	13	6	11	13	6	11	25.6	76.189	668	208.96	13.3	22	177920000	359440000	45	3676400	7303200
WP_340712794.1	WP_340712794.1	WP_340712794.1 S-methyl-5-thioribose-1-phosphate isomerase [Dehalococcoides mccartyi]	1	4	2	3	4	2	3	12.9	36.042	334	6.0612	7.2	10.2	62345000	85404000	17	3667400	5023800
WP_340713350.1	WP_340713350.1	WP_340713350.1 Z1 domain-containing protein [Dehalococcoides mccartyi]	1	18	7	15	18	7	15	21.7	104.71	915	44.768	7.9	18.9	236820000	856770000	58	3635300	12221000
WP_010936325.1	WP_010936325.1	WP_010936325.1 MULTISPECIES: helix-turn-helix transcriptional regulator [Dehalococcoides]	1	1	1	0	1	1	0	23.9	7.6839	67	8.9481	23.9	0	14510000	0	17	3627600	0
WP_041343155.1	WP_041343155.1	WP_041343155.1 MULTISPECIES: DUF190 domain-containing protein [Dehalococcoides]	1	1	1	1	1	1	1	17.2	12.79	116	10.476	17.2	17.2	32455000	25242000	9	3606100	2804700
WP_041342609.1	WP_041342609.1	WP_041342609.1 peptide chain release factor 1 [Dehalococcoides mccartyi]	1	4	3	2	4	3	2	15.2	40.487	355	16.857	12.7	7	82675000	46335000	23	3594500	2014600
WP_041343227.1	WP_041343227.1	WP_041343227.1 efflux RND transporter permease subunit [Dehalococcoides mccartyi]	1	2	2	2	2	2	2	3.1	105.12	1004	5.9294	3.1	3.1	82444000	95969000	23	3584500	4172500
WP_171973442.1	WP_171973442.1	WP_171973442.1 MULTISPECIES: ribonuclease III [Dehalococcoides]	1	3	2	2	3	2	2	13.1	26.867	237	28.095	8.4	9.3	56838000	48674000	16	3552400	3042100
WP_010935814.1	WP_010935814.1	WP_010935814.1 MULTISPECIES: DNA topoisomerase (ATP-hydrolyzing) subunit B [Dehalococcoides]	1	20	4	18	20	4	18	38.3	71.392	642	153.39	5.5	35.8	141470000	1200500000	40	3536700	22178000
WP_041342210.1	WP_041342210.1	WP_041342210.1 nickel-dependent hydrogenase large subunit [Dehalococcoides mccartyi]	1	4	2	4	4	2	4	16.2	39.784	359	27.864	8.4	16.2	70491000	193230000	20	3524600	8626900
WP_340713039.1	WP_340713039.1	WP_340713039.1 glutamate--tRNA ligase [Dehalococcoides mccartyi]	1	6	3	5	6	3	5	14.7	55.048	484	23.879	6.6	12.6	133840000	222390000	38	3522000	5302300
WP_010936686.1	WP_010936686.1	WP_010936686.1 MULTISPECIES: YlxR family protein [Dehalococcoides]	1	1	1	0	1	1	0	7.7	12.018	104	1.6834	7.7	0	28094000	0	13	3511800	0
WP_010937269.1	WP_010937269.1	WP_010937269.1 4Fe-4S binding protein [Dehalococcoides mccartyi]	1	1	1	1	1	1	1	3.5	44.958	396	8.9953	3.5	3.5	31301000	46240000	9	3477900	2933400
WP_340713164.1	WP_340713164.1	WP_340713164.1 ferrous iron transporter B [Dehalococcoides mccartyi]	1	3	2	3	3	2	3	7.6	61.996	576	23.012	5.7	7.6	78778000	73073000	23	3425100	3177100
WP_340713681.1	WP_340713681.1	WP_340713681.1 AMP-binding protein [Dehalococcoides mccartyi]	1	6	3	5	6	3	5	13.8	55.98	507	11.396	7.5	11.4	98968000	147330000	29	3412700	4188000
WP_077975485.1	WP_077975485.1	WP_077975485.1 MULTISPECIES: DUF1801 domain-containing protein [Dehalococcoides]	1	5	1	4	5	1	4	61.7	13.583	120	21.671	18.3	43.3	23432000	43072000	7	3347400	3798700
WP_010936567.1	WP_010936567.1	WP_010936567.1 MULTISPECIES: 5-(carboxyamino)imidazole ribonucleotide mutase [Dehalococcoides]	1	3	1	3	3	1	3	24.7	16.137	154	23.13	9.7	24.7	26511000	179630000	8	3313900	22454000
WP_041341383.1	WP_041341383.1	WP_041341383.1 YebC/PmpR family DNA-binding transcriptional regulator [Dehalococcoides mccartyi]	1	2	2	0	2	2	0	13.5	27.297	251	7.3302	13.5	0	42802000	0	3	3292400	0
WP_340712982.1	WP_340712982.1	WP_340712982.1 YggS family pyridoxal phosphate-dependent enzyme [Dehalococcoides mccartyi]	1	1	1	1	1	1	1	5	24.386	220	2.1895	5	5	46073000	48312000	14	3290900	3450800
WP_340713466.1	WP_340713466.1	WP_340713466.1 1-(5-phosphoribosyl)-5-[(5-phosphoribosylamino)methylideneamino]imidazole-4-carboxamide isomerase [Dehalococcoides mccartyi]	1	3	2	2	3	2	2	17.8	27.681	258	4.959	13.6	12.8	55381000	39960000	17	3257700	2350600
WP_340712713.1	WP_340712713.1	WP_340712713.1 thiamine-phosphate kinase [Dehalococcoides mccartyi]	1	2	1	1	2	1	1	7.1	36.899	336	4.5836	3.9	3.3	45406000	23611000	14	3243300	1686500
WP_267881982.1	WP_267881982.1	WP_267881982.1 ferritin family protein [Dehalococcoides mccartyi]	1	4	2	2	4	2	2	24.4	20.716	180	7.6234	13.9	10.6	42161000	36865000	13	3243100	1434200
WP_340712470.1	WP_340712470.1	WP_340712470.1 cysteine--tRNA ligase [Dehalococcoides mccartyi]	1	8	5	6	8	5	6	22.3	51.371	458	38.77	13.1	15.9	83605000	229800000	26	3215600	7676800
WP_096476704.1	WP_096476704.1	WP_096476704.1 MULTISPECIES: endonuclease III [Dehalococcoides]	1	4	2	4	4	2	4	18.8	23.902	218	17.291	11	18.8	51339000	79261000	16	3208700	4953800
WP_340713675.1	WP_340713675.1	WP_340713675.1 PAS domain S-box protein [Dehalococcoides mccartyi]	1	15	10	11	15	10	11	13.2	142.67	1258	48.332	9	10	240110000	264920000	75	3201400	3442800
WP_340712408.1	WP_340712408.1	WP_340712408.1 nucleoside triphosphate pyrophosphohydrolase [Dehalococcoides mccartyi]	1	2	1	1	2	1	1	12.1	30.246	264	7.1733	6.4	5.7	54218000	8836400	17	3189300	519790
WP_340710909.1	WP_340710909.1	WP_340710909.1 ferritin-like domain-containing protein [Dehalococcoides mccartyi]	1	2	2	1	2	2	1	9.5	31.859	275	3.8619	9.5	3.6	47598000	9549700	15	3173200	636650
WP_340713717.1;WP_340712416.1	WP_340713717.1;WP_340712416.1	WP_340713717.1 GTPase ObgE, partial [Dehalococcoides mccartyi];WP_340712416.1 GTPase ObgE [Dehalococcoides mccartyi]	2	8	3	6	8	3	6	24.9	42.219	389	21.411	11.3	17.2	69621000	137740000	22	3164600	5375700
WP_041342429.1	WP_041342429.1	WP_041342429.1 MULTISPECIES: RNA-binding cell elongation regulator Jag/EloR [Dehalococcoides]	1	6	1	6	6	1	6	31.4	25.255	226	21.371	4.4	31.4	47105000	546040000	15	3140300	32758000
WP_010936035.1	WP_010936035.1	WP_010936035.1 MULTISPECIES: response regulator transcription factor [Dehalococcoides]	1	2	2	1	2	2	1	8.8	25.68	227	2.1057	8.8	3.5	42840000	25554000	14	3060000	1825300
WP_010937065.1	WP_010937065.1	WP_010937065.1 MULTISPECIES: hypothetical protein [Dehalococcoides]	1	3	1	2	3	1	2	25	15.09	136	3.8455	9.6	15.4	24267000	42195000	8	3033400	5274400
WP_010936191.1	WP_010936191.1	WP_010936191.1 MULTISPECIES: cytidine/deoxycytidylate deaminase family protein [Dehalococcoides]	1	2	1	2	2	1	2	12.1	17.099	157	11.945	5.1	12.1	30205000	45841000	10	3020500	4584100
WP_041223356.1	WP_041223356.1	WP_041223356.1 MULTISPECIES: transcription elongation factor GreA [Dehalococcoides]	1	3	2	3	3	2	3	11.7	29.969	265	6.9602	8.7	11.7	57181000	75524000	19	3009500	3974900
WP_340713648.1	WP_340713648.1	WP_340713648.1 ABC transporter ATP-binding protein [Dehalococcoides mccartyi]	1	3	1	3	3	1	3	11.5	30.001	270	2.8599	3.7	11.5	73030000	36180000	16	2965800	1334300
WP_340712832.1	WP_340712832.1	WP_340712832.1 SMC family ATPase [Dehalococcoides mccartyi]	1	10	5	8	10	5	8	14.4	97.644	859	104.04	7.9	10.8	156370000	223790000	54	2895800	3998300
WP_340713315.1	WP_340713315.1	WP_340713315.1 glutamine-hydrolyzing carbamoyl-phosphate synthase small subunit [Dehalococcoides mccartyi]	1	4	2	2	4	2	2	12.6	39.835	364	36.883	5.2	7.4	43325000	47756000	15	2888300	1228100
WP_096476802.1	WP_096476802.1	WP_096476802.1 MULTISPECIES: MarR family transcriptional regulator [Dehalococcoides]	1	1	1	0	1	1	0	5.7	17.966	159	3.8369	5.7	0	37498000	0	34	2884400	0
WP_340712678.1	WP_340712678.1	WP_340712678.1 S41 family peptidase [Dehalococcoides mccartyi]	1	3	1	3	3	1	3	10.3	40.136	377	20.768	4.2	10.3	31656000	120300000	11	2877800	10936000
WP_041343599.1	WP_041343599.1	WP_041343599.1 MULTISPECIES: cobyric acid synthase [Dehalococcoides]	1	7	3	6	7	3	6	19.3	54.908	503	24.211	9.1	15.5	91882000	178850000	32	2871300	5588900
WP_340713614.1	WP_340713614.1	WP_340713614.1 DNA polymerase ligase N-terminal domain-containing protein [Dehalococcoides mccartyi]	1	2	1	1	2	1	1	13.7	20.237	183	19.797	9.3	4.4	42952000	10464000	15	2863400	697570
WP_340712699.1	WP_340712699.1	WP_340712699.1 phosphoribosylformylglycinamidine synthase subunit PurL [Dehalococcoides mccartyi]	1	16	5	15	16	5	15	19.4	103.98	953	37.385	6.4	18.5	176840000	447730000	62	2852300	6344100
WP_340713644.1	WP_340713644.1	WP_340713644.1 NADH-quinone oxidoreductase subunit L [Dehalococcoides mccartyi]	1	1	1	0	1	1	0	1.1	70.404	654	1.3995	1.1	0	46707000	0	8	2747500	0
WP_340712940.1	WP_340712940.1	WP_340712940.1 ASKHA domain-containing protein [Dehalococcoides mccartyi]	1	8	2	8	8	2	8	16.1	68.276	640	52.453	4.8	16.1	100690000	314380000	37	2721500	8232700
WP_340713108.1	WP_340713108.1	WP_340713108.1 tRNA lysidine(34) synthetase TilS [Dehalococcoides mccartyi]	1	5	3	4	5	3	4	14.9	53.581	476	91.989	9.7	12.4	99382000	118600000	32	2700000	2046700
WP_340713023.1	WP_340713023.1	WP_340713023.1 NAD-dependent DNA ligase LigA [Dehalococcoides mccartyi]	1	7	3	5	7	3	5	13.3	74.93	677	21.751	4.7	10.8	134730000	149500000	50	2694600	1715900
WP_041342935.1	WP_041342935.1	WP_041342935.1 MULTISPECIES: bifunctional mannosyl-3-phosphoglycerate synthase/mannosyl-3 phosphoglycerate phosphatase [Dehalococcoides]	1	11	2	11	11	2	11	20.9	77.878	694	76.664	5.2	20.9	115480000	533220000	43	2685500	6904900
WP_041223278.1	WP_041223278.1	WP_041223278.1 guanylate kinase [Dehalococcoides mccartyi]	1	4	1	4	4	1	4	24.4	23.114	205	6.5782	4.9	24.4	29389000	116130000	11	2671700	10557000
WP_340712621.1	WP_340712621.1	WP_340712621.1 PAS domain-containing sensor histidine kinase [Dehalococcoides mccartyi]	1	6	3	5	6	3	5	18.5	45.434	405	21.7	8.6	15.1	73460000	93253000	28	2623600	3137200
WP_041342122.1	WP_041342122.1	WP_041342122.1 MULTISPECIES: ABC transporter ATP-binding protein [Dehalococcoides]	1	5	2	5	5	2	5	16.3	28	251	56.697	9.2	16.3	38837000	394320000	15	2589100	21707000
WP_041342424.1	WP_041342424.1	WP_041342424.1 trypsin-like peptidase domain-containing protein [Dehalococcoides mccartyi]	1	2	1	1	2	1	1	6.6	28.361	271	12.921	3	3.7	15502000	75519000	6	2583700	12586000
WP_340712771.1	WP_340712771.1	WP_340712771.1 3-phosphoshikimate 1-carboxyvinyltransferase [Dehalococcoides mccartyi]	1	7	3	6	7	3	6	24	45.104	420	49.959	11.2	19.5	64342000	268220000	25	2573700	9861500
WP_058292911.1	WP_058292911.1	WP_058292911.1 TrkA family potassium uptake protein [Dehalococcoides mccartyi]	1	3	1	3	3	1	3	14.5	24.009	221	6.9322	4.5	14.5	49896000	161740000	12	2512900	13479000
WP_010936270.1	WP_010936270.1	WP_010936270.1 MULTISPECIES: 50S ribosomal protein L15 [Dehalococcoides]	1	5	2	4	5	2	4	36.6	16.653	153	8.8262	13.1	29.4	58283000	626880000	10	2509600	52400000
WP_340713459.1	WP_340713459.1	WP_340713459.1 DUF5667 domain-containing protein [Dehalococcoides mccartyi]	1	2	1	2	2	1	2	8.7	31.313	286	11.477	4.9	8.7	33122000	73487000	14	2365900	5249100
WP_041342974.1	WP_041342974.1	WP_041342974.1 L-aspartate oxidase [Dehalococcoides mccartyi]	1	6	3	6	6	3	6	17.9	56.34	515	32.704	10.3	17.9	80084000	160970000	34	2355400	3838200
WP_340712391.1	WP_340712391.1	WP_340712391.1 2-amino-4-hydroxy-6-hydroxymethyldihydropteridine diphosphokinase [Dehalococcoides mccartyi]	1	1	1	1	1	1	1	8	19.507	176	7.324	8	8	25889000	0	12	2353500	0
WP_010937100.1	WP_010937100.1	WP_010937100.1 MULTISPECIES: amidophosphoribosyltransferase [Dehalococcoides]	1	4	2	2	4	2	2	12.5	51.437	472	12.068	6.8	5.7	63245000	74359000	27	2342400	2754000
WP_340712414.1;WP_340713716.1	WP_340712414.1	WP_340712414.1 chromosomal replication initiator protein DnaA [Dehalococcoides mccartyi]	2	3	3	1	3	3	1	8.5	49.705	445	12.572	8.5	3.4	65497000	15978000	28	2339200	570650
WP_340712583.1	WP_340712583.1	WP_340712583.1 serpin family protein [Dehalococcoides mccartyi]	1	2	1	1	2	1	1	5.6	46.555	426	1.7769	3.1	2.6	41765000	34904000	18	2320300	1939100
WP_340713008.1	WP_340713008.1	WP_340713008.1 methyltransferase domain-containing protein [Dehalococcoides mccartyi]	1	2	1	1	2	1	1	15.5	24.866	220	29.864	11.4	4.1	25495000	38378000	11	2317700	3488900
WP_340713481.1	WP_340713481.1	WP_340713481.1 phosphoribosyltransferase family protein [Dehalococcoides mccartyi]	1	3	2	2	3	2	2	15.5	27.545	245	6.2072	10.2	11.4	29683000	48657000	13	2283300	3742900
WP_340712642.1	WP_340712642.1	WP_340712642.1 hypothetical protein [Dehalococcoides mccartyi]	1	3	1	3	3	1	3	11	35.627	310	3.9233	4.8	11	35927000	34646000	16	2245400	2165400
WP_340712466.1	WP_340712466.1	WP_340712466.1 DNA repair protein RadA [Dehalococcoides mccartyi]	1	5	3	3	5	3	3	17.7	49.439	462	40.496	10.8	10	86177000	74566000	26	2244900	2867900
WP_278812486.1	WP_278812486.1	WP_278812486.1 carbohydrate kinase family protein [Dehalococcoides mccartyi]	1	1	1	1	1	1	1	4	36.03	328	4.6389	4	4	33534000	26573000	15	2235600	1771500
WP_340711135.1	WP_340711135.1	WP_340711135.1 bifunctional methylenetetrahydrofolate dehydrogenase/methenyltetrahydrofolate cyclohydrolase [Dehalococcoides mccartyi]	1	4	3	3	4	3	3	17.9	31.835	301	101.02	9.6	15.3	42420000	203480000	19	2232600	3072300
WP_340712800.1	WP_340712800.1	WP_340712800.1 HEAT repeat domain-containing protein [Dehalococcoides mccartyi]	1	6	3	6	6	3	6	23.4	34.88	316	23.366	12	23.4	76457000	245480000	16	2225400	13194000
WP_340713691.1	WP_340713691.1	WP_340713691.1 PAS domain S-box protein [Dehalococcoides mccartyi]	1	21	6	19	21	6	19	24.1	124.98	1101	226.6	7.3	22.3	173530000	567970000	78	2224700	5649500
WP_135350407.1	WP_135350407.1	WP_135350407.1 response regulator transcription factor [Dehalococcoides mccartyi]	1	3	1	3	3	1	3	18.3	25.544	229	13.918	6.6	18.3	22163000	144910000	10	2216300	11593000
WP_340713314.1	WP_340713314.1	WP_340713314.1 dihydroorotase [Dehalococcoides mccartyi]	1	1	1	1	1	1	1	3	44.965	427	2.2724	3	3	43832000	48451000	20	2191600	2422500
WP_010937297.1	WP_010937297.1	WP_010937297.1 MULTISPECIES: cation:proton antiporter [Dehalococcoides]	1	1	1	0	1	1	0	2.6	60.456	567	10.429	2.6	0	32867000	0	9	2191200	0
WP_340713711.1	WP_340713711.1	WP_340713711.1 phosphoribosylamine--glycine ligase [Dehalococcoides mccartyi]	1	3	1	2	3	1	2	8.5	45.556	422	34.064	5	3.6	67536000	31189000	31	2178600	1006100
WP_340712852.1	WP_340712852.1	WP_340712852.1 peptide ABC transporter substrate-binding protein [Dehalococcoides mccartyi]	1	6	2	5	6	2	5	14.7	57.762	530	44.594	5.1	12.8	45661000	167110000	21	2174300	7231700
WP_340712635.1	WP_340712635.1	WP_340712635.1 P-loop NTPase fold protein [Dehalococcoides mccartyi]	1	15	5	12	15	5	12	15.3	133.26	1173	134.59	5.6	11.7	141250000	300130000	65	2173100	4322100
WP_010936691.1	WP_010936691.1	WP_010936691.1 MULTISPECIES: DUF502 domain-containing protein [Dehalococcoides]	1	3	1	2	3	1	2	15.4	23.694	214	6.0489	5.1	10.3	25997000	66553000	12	2166400	5546000
WP_340712903.1	WP_340712903.1	WP_340712903.1 ABC transporter ATP-binding protein [Dehalococcoides mccartyi]	1	2	1	1	2	1	1	7.1	27.612	254	1.8178	4.3	2.8	28065000	10470000	13	2158900	805390
WP_041341299.1	WP_041341299.1	WP_041341299.1 tRNA (adenosine(37)-N6)-threonylcarbamoyltransferase complex ATPase subunit type 1 TsaE [Dehalococcoides mccartyi]	1	5	1	5	5	1	5	32.5	18.185	163	7.1429	6.7	32.5	25030000	89247000	12	2085900	4464000
WP_278812923.1	WP_278812923.1	WP_278812923.1 reductive dehalogenase [Dehalococcoides mccartyi]	1	5	1	4	5	1	4	13.4	50.414	454	8.3138	2.4	11	61891000	140130000	30	2063000	4671100
WP_278532488.1	WP_278532488.1	WP_278532488.1 B12-binding domain-containing radical SAM protein [Dehalococcoides mccartyi]	1	2	1	1	2	1	1	4.8	56.783	503	9.6995	3.2	1.6	61660000	7557400	30	2055300	251910
WP_340713184.1	WP_340713184.1	WP_340713184.1 type I restriction-modification system subunit M [Dehalococcoides mccartyi]	1	8	2	8	8	2	8	21.7	59.552	526	27.725	5.7	21.7	74917000	253790000	37	2024800	5102700
WP_340712739.1	WP_340712739.1	WP_340712739.1 MBL fold metallo-hydrolase [Dehalococcoides mccartyi]	1	1	1	1	1	1	1	3.5	28.529	258	5.0287	3.5	3.5	28265000	16309000	14	2018900	1164900
WP_340712651.1	WP_340712651.1	WP_340712651.1 DNA double-strand break repair nuclease NurA [Dehalococcoides mccartyi]	1	7	2	5	7	2	5	21.9	44.732	401	81.867	6.5	15.5	51973000	176450000	26	1998900	4678500
WP_197702149.1	WP_197702149.1	WP_197702149.1 MULTISPECIES: translation initiation factor IF-3 [Dehalococcoides]	1	3	1	3	3	1	3	17.3	20.827	185	23.596	7	17.3	21614000	276660000	11	1964900	25151000
WP_010935993.1	WP_010935993.1	WP_010935993.1 MULTISPECIES: pantetheine-phosphate adenylyltransferase [Dehalococcoides]	1	4	1	3	4	1	3	32.7	17.565	159	9.1532	5.7	27	21416000	256850000	11	1946900	8106100
WP_340712810.1	WP_340712810.1	WP_340712810.1 glutamine--fructose-6-phosphate transaminase (isomerizing) [Dehalococcoides mccartyi]	1	7	2	6	7	2	6	17	65.008	593	52.474	4.4	15.7	74683000	153240000	39	1914900	3587500
WP_077974976.1	WP_077974976.1	WP_077974976.1 reductive dehalogenase [Dehalococcoides mccartyi]	1	6	3	3	6	3	3	17.1	56.169	510	45.227	8.6	8.4	55453000	106520000	29	1912200	3673100
WP_340712539.1	WP_340712539.1	WP_340712539.1 HAMP domain-containing sensor histidine kinase [Dehalococcoides mccartyi]	1	7	4	5	7	4	5	16.8	67.691	596	44.566	10.1	11.7	72150000	89184000	38	1898700	2346900
WP_058292912.1	WP_058292912.1	WP_058292912.1 MULTISPECIES: Trk system potassium transporter TrkA [Dehalococcoides]	1	4	1	4	4	1	4	8.6	49.241	454	5.0998	2.6	8.6	41748000	224930000	22	1897600	10224000
WP_340712741.1	WP_340712741.1	WP_340712741.1 NAD(P)H-hydrate dehydratase [Dehalococcoides mccartyi]	1	8	3	7	8	3	7	20.5	53.629	512	89.611	9.6	17.8	56903000	295810000	30	1896800	9860200
WP_340713589.1	WP_340713589.1	WP_340713589.1 BREX-3 system P-loop-containing protein BrxF [Dehalococcoides mccartyi]	1	1	1	1	1	1	1	6.3	17.54	158	10.666	6.3	6.3	31561000	33805000	11	1875800	2050700
WP_010935843.1	WP_010935843.1	WP_010935843.1 MULTISPECIES: DUF47 family protein [Dehalococcoides]	1	1	1	1	1	1	1	4.8	23.636	209	1.9273	4.8	4.8	26129000	47994000	14	1866300	3428100
WP_340713613.1	WP_340713613.1	WP_340713613.1 biotin--[acetyl-CoA-carboxylase] ligase [Dehalococcoides mccartyi]	1	5	3	3	5	3	3	27.9	28.929	262	88.139	13.7	19.1	33172000	199020000	18	1842900	8468100
WP_010937003.1	WP_010937003.1	WP_010937003.1 MULTISPECIES: AmmeMemoRadiSam system radical SAM enzyme [Dehalococcoides]	1	3	1	2	3	1	2	10.7	39.35	345	4.3042	4.3	6.4	34933000	30589000	19	1838600	1133300
WP_340712856.1	WP_340712856.1	WP_340712856.1 lysine--tRNA ligase [Dehalococcoides mccartyi]	1	10	2	10	10	2	10	23.9	56.639	498	137.45	4.4	23.9	56406000	619460000	31	1819500	15635000
WP_324665374.1	WP_324665374.1	WP_324665374.1 bifunctional phosphoglucose/phosphomannose isomerase [Dehalococcoides mccartyi]	1	4	1	4	4	1	4	12.4	39.383	355	8.4869	2.8	12.4	56978000	151690000	18	1818400	8427300
WP_340712949.1	WP_340712949.1	WP_340712949.1 formyltransferase family protein [Dehalococcoides mccartyi]	1	3	1	2	3	1	2	17.2	30.61	273	46.059	5.5	11.7	36917000	46312000	21	1757900	654380
WP_041342124.1	WP_041342124.1	WP_041342124.1 thymidylate synthase [Dehalococcoides mccartyi]	1	1	1	1	1	1	1	8.3	24.669	217	8.5485	8.3	8.3	20976000	18803000	12	1748000	1566900
WP_061977450.1	WP_061977450.1	WP_061977450.1 MULTISPECIES: DnaJ C-terminal domain-containing protein [Dehalococcoides]	1	4	3	3	4	3	3	19.4	36.345	330	20.072	16.1	11.5	53318000	57482000	19	1747800	2701800
WP_023652680.1	WP_023652680.1	WP_023652680.1 flavodoxin family protein [Dehalococcoides mccartyi]	1	4	1	3	4	1	3	25.3	21.144	190	37.243	5.8	19.5	20943000	75548000	12	1745300	3668700
WP_041343627.1	WP_041343627.1	WP_041343627.1 response regulator transcription factor [Dehalococcoides mccartyi]	1	3	1	2	3	1	2	10.9	27.023	247	3.5559	3.6	7.3	26017000	38022000	15	1734500	2534800
WP_340713148.1	WP_340713148.1	WP_340713148.1 phosphoribosylanthranilate isomerase [Dehalococcoides mccartyi]	1	2	1	1	2	1	1	11.9	23.808	219	1.5087	6.4	5.5	12088000	11675000	7	1726900	1667800
WP_023652521.1	WP_023652521.1	WP_023652521.1 MULTISPECIES: GNAT family N-acetyltransferase [Dehalococcoides]	1	3	1	3	3	1	3	23.3	17.936	163	9.0053	10.4	23.3	17259000	143230000	10	1725900	7486000
WP_340713468.1	WP_340713468.1	WP_340713468.1 thiamine phosphate synthase, partial [Dehalococcoides mccartyi]	1	2	1	2	2	1	2	7.4	24.693	231	2.9147	4.8	7.4	18969000	30787000	11	1724500	2798800
WP_010936273.1	WP_010936273.1	WP_010936273.1 MULTISPECIES: type I methionyl aminopeptidase [Dehalococcoides]	1	2	1	1	2	1	1	14.3	26.836	251	21.722	6.8	7.6	22376000	17639000	13	1721300	1356900
WP_340713353.1	WP_340713353.1	WP_340713353.1 AIPR family protein [Dehalococcoides mccartyi]	1	8	3	7	8	3	7	13.9	79.719	691	45.709	5.5	11.7	77166000	262200000	45	1714800	4303900
WP_041223357.1	WP_041223357.1	WP_041223357.1 MULTISPECIES: haloacid dehalogenase [Dehalococcoides]	1	5	3	2	5	3	2	17.5	24.264	217	5.5437	10.1	7.4	163360000	73308000	14	1694300	5236300
WP_340713115.1	WP_340713115.1	WP_340713115.1 carbamoyltransferase HypF [Dehalococcoides mccartyi]	1	4	2	2	4	2	2	8.4	84.092	763	11.272	3.5	4.8	67475000	7285100	40	1686900	182130
WP_340713490.1	WP_340713490.1	WP_340713490.1 pantoate--beta-alanine ligase [Dehalococcoides mccartyi]	1	4	2	2	4	2	2	10.5	31.292	277	3.2707	4.7	5.8	63995000	7752500	19	1659600	408030
WP_023652733.1	WP_023652733.1	WP_023652733.1 MULTISPECIES: hydrogenase formation protein HypD [Dehalococcoides]	1	1	1	1	1	1	1	3.3	39.724	364	2.3719	3.3	3.3	62209000	13014000	24	1654900	542240
WP_340712422.1	WP_340712422.1	WP_340712422.1 saccharopine dehydrogenase NADP-binding domain-containing protein [Dehalococcoides mccartyi]	1	5	1	5	5	1	5	15.9	43.629	384	46.681	3.6	15.9	39528000	100300000	24	1647000	3166100
WP_010936178.1	WP_010936178.1	WP_010936178.1 MULTISPECIES: iron-containing alcohol dehydrogenase [Dehalococcoides]	1	6	2	5	6	2	5	20.6	40.454	364	91.276	6.3	17.6	36168000	257120000	22	1644000	7553600
WP_340712380.1	WP_340712380.1	WP_340712380.1 quinolinate synthase NadA [Dehalococcoides mccartyi]	1	2	1	1	2	1	1	8.9	33.052	302	109.13	2.6	6.3	29530000	58427000	18	1640600	3246000
WP_340713698.1	WP_340713698.1	WP_340713698.1 radical SAM protein [Dehalococcoides mccartyi]	1	3	1	3	3	1	3	16.8	31.272	273	40.55	6.2	16.8	29436000	131090000	18	1635400	6408300
WP_010937103.1	WP_010937103.1	WP_010937103.1 nicotinate phosphoribosyltransferase [Dehalococcoides mccartyi]	1	8	1	7	8	1	7	29.1	35.974	333	23.854	2.7	26.4	34317000	211030000	21	1634100	7811800
WP_340713136.1	WP_340713136.1	WP_340713136.1 DNA polymerase III subunit alpha [Dehalococcoides mccartyi]	1	12	5	10	12	5	10	11.3	130.99	1170	35.026	5.2	9.5	118730000	901610000	74	1604500	12184000
WP_340713138.1	WP_340713138.1	WP_340713138.1 TIGR01906 family membrane protein [Dehalococcoides mccartyi]	1	1	1	1	1	1	1	6.4	26.523	236	8.1456	6.4	6.4	19149000	17168000	12	1595800	1430700
WP_340712299.1;WP_340712499.1	WP_340712299.1;WP_340712499.1	WP_340712299.1 ABC transporter permease, partial [Dehalococcoides mccartyi];WP_340712499.1 ABC transporter permease [Dehalococcoides mccartyi]	2	2	1	2	2	1	2	8.4	35.678	332	9.302	3.6	8.4	18934000	113730000	12	1577900	9477500
WP_041342604.1	WP_041342604.1	WP_041342604.1 NDP-sugar synthase [Dehalococcoides mccartyi]	1	3	2	3	3	2	3	10.2	38.85	361	28.732	6.1	10.2	29916000	68793000	19	1574500	3082300
WP_324664745.1	WP_324664745.1	WP_324664745.1 gamma-glutamylcyclotransferase family protein [Dehalococcoides mccartyi]	1	3	1	2	3	1	2	29.3	15.044	133	2.2456	6.8	22.6	15389000	11307000	10	1538900	1130700
WP_340712655.1	WP_340712655.1	WP_340712655.1 cation diffusion facilitator family transporter [Dehalococcoides mccartyi]	1	2	1	2	2	1	2	9.3	33.749	311	26.517	5.1	9.3	21368000	30038000	14	1526300	2145600
WP_340713651.1	WP_340713651.1	WP_340713651.1 indolepyruvate ferredoxin oxidoreductase subunit alpha [Dehalococcoides mccartyi]	1	5	1	4	5	1	4	10.7	63.628	598	14.4	3	7.7	40565000	124890000	27	1502400	4625500
WP_041341411.1	WP_041341411.1	WP_041341411.1 MULTISPECIES: chorismate synthase [Dehalococcoides]	1	7	2	6	7	2	6	25.5	38.739	364	16.9	6	23.1	48122000	500250000	17	1500300	19371000
WP_340713310.1	WP_340713310.1	WP_340713310.1 DNA mismatch repair endonuclease MutL [Dehalococcoides mccartyi]	1	12	3	12	12	3	12	26.7	62.307	566	122.64	8.5	26.7	53819000	293790000	36	1495000	8160700
WP_010936362.1	WP_010936362.1	WP_010936362.1 hypothetical protein [Dehalococcoides mccartyi]	1	5	1	5	5	1	5	57.9	15.277	140	8.0012	12.9	57.9	41709000	233200000	10	1490000	8871200
WP_340712993.1	WP_340712993.1	WP_340712993.1 site-2 protease family protein [Dehalococcoides mccartyi]	1	1	1	0	1	1	0	4.1	40.851	370	3.928	4.1	0	22269000	0	4	1484600	0
WP_340711106.1	WP_340711106.1	WP_340711106.1 hypothetical protein [Dehalococcoides mccartyi]	1	3	1	2	3	1	2	15.5	30.145	264	17.527	6.1	9.5	25231000	28441000	17	1484100	1673000
WP_012984287.1	WP_012984287.1	WP_012984287.1 MULTISPECIES: GTPase HflX [Dehalococcoides]	1	8	2	8	8	2	8	24.1	45.121	403	12.598	6	24.1	59617000	143010000	29	1472200	3379800
WP_340712790.1	WP_340712790.1	WP_340712790.1 methionine synthase [Dehalococcoides mccartyi]	1	4	1	4	4	1	4	16.1	37.797	342	13.546	4.1	16.1	29402000	122680000	20	1470100	4754600
WP_340713454.1	WP_340713454.1	WP_340713454.1 4-hydroxy-3-methylbut-2-enyl diphosphate reductase [Dehalococcoides mccartyi]	1	2	1	1	2	1	1	9.2	30.276	284	66.612	2.8	6.3	26199000	28466000	18	1455500	1581400
WP_340713105.1	WP_340713105.1	WP_340713105.1 phosphoribosylformylglycinamidine cyclo-ligase [Dehalococcoides mccartyi]	1	3	1	3	3	1	3	12.1	36.336	340	26.742	4.7	12.1	36122000	211430000	16	1419000	5882400
WP_340713333.1	WP_340713333.1	WP_340713333.1 fumarylacetoacetate hydrolase family protein [Dehalococcoides mccartyi]	1	4	1	4	4	1	4	18.6	27.47	253	9.4513	4.7	18.6	24111000	85187000	17	1418300	4631300
WP_340712942.1	WP_340712942.1	WP_340712942.1 formate--tetrahydrofolate ligase [Dehalococcoides mccartyi]	1	3	3	1	3	3	1	5.2	64.277	597	36.495	5.2	2.7	45249000	43017000	32	1414000	1344300
WP_340712518.1	WP_340712518.1	WP_340712518.1 ATP-binding protein [Dehalococcoides mccartyi]	1	8	2	6	8	2	6	17.6	62.941	581	21.164	4	13.6	39795000	267140000	29	1372300	7872600
WP_340713632.1	WP_340713632.1	WP_340713632.1 hypothetical protein [Dehalococcoides mccartyi]	1	7	1	7	7	1	7	13.3	77.731	661	59.389	2.1	13.3	58427000	331220000	43	1358800	7702700
WP_010935839.1	WP_010935839.1	WP_010935839.1 MULTISPECIES: TrkH family potassium uptake protein [Dehalococcoides]	1	1	1	0	1	1	0	1.9	52.024	481	1.4325	1.9	0	10341000	0	28	1292700	0
WP_340712998.1	WP_340712998.1	WP_340712998.1 R3H domain-containing nucleic acid-binding protein [Dehalococcoides mccartyi]	1	4	1	4	4	1	4	11.6	56.687	509	33.946	2.6	11.6	35415000	218010000	28	1264800	7006800
WP_279115988.1	WP_279115988.1	WP_279115988.1 NAD(+)/NADH kinase [Dehalococcoides mccartyi]	1	2	1	2	2	1	2	12	31.07	284	15.378	6.3	12	16256000	64885000	13	1250500	2888200
WP_041341495.1	WP_041341495.1	WP_041341495.1 MULTISPECIES: YbhB/YbcL family Raf kinase inhibitor-like protein [Dehalococcoides]	1	4	1	3	4	1	3	38.7	16.52	150	13.798	13.3	25.3	13577000	151630000	11	1234200	13785000
WP_278532477.1	WP_278532477.1	WP_278532477.1 translational GTPase TypA [Dehalococcoides mccartyi]	1	6	2	4	6	2	4	10.8	68.086	609	8.4311	3.4	7.4	44192000	120240000	36	1227600	2850500
WP_340713649.1	WP_340713649.1	WP_340713649.1 AMP-binding protein [Dehalococcoides mccartyi]	1	5	2	5	5	2	5	16.6	48.413	429	74.035	7.5	16.6	36705000	158440000	30	1223500	4844400
WP_012882749.1	WP_012882749.1	WP_012882749.1 MULTISPECIES: transcriptional repressor LexA [Dehalococcoides]	1	1	1	1	1	1	1	7.9	24.111	214	2.9776	7.9	7.9	12171000	15170000	10	1217100	1517000
WP_340712973.1	WP_340712973.1	WP_340712973.1 1-deoxy-D-xylulose-5-phosphate synthase [Dehalococcoides mccartyi]	1	3	3	0	3	3	0	6.3	68.448	633	8.2447	6.3	0	45853000	0	11	1206700	0
WP_340712453.1	WP_340712453.1	WP_340712453.1 redox-regulated ATPase YchF [Dehalococcoides mccartyi]	1	6	1	5	6	1	5	25.6	40.188	367	118	5.4	20.2	28829000	209300000	24	1201200	7581200
WP_340712720.1	WP_340712720.1	WP_340712720.1 metallophosphoesterase family protein [Dehalococcoides mccartyi]	1	4	1	4	4	1	4	21.8	27.052	248	14.117	6	21.8	14059000	52966000	12	1171600	2809600
WP_340712553.1	WP_340712553.1	WP_340712553.1 NAD(P)/FAD-dependent oxidoreductase [Dehalococcoides mccartyi]	1	2	2	1	2	2	1	9	46.155	435	9.1261	9	3.4	31406000	19072000	27	1163200	706390
WP_340713695.1	WP_340713695.1	WP_340713695.1 NAD+ synthase [Dehalococcoides mccartyi]	1	3	1	3	3	1	3	7.9	64.055	583	9.1822	1.9	7.9	30154000	98441000	26	1159800	3673400
WP_340712925.1	WP_340712925.1	WP_340712925.1 nicotinate-nucleotide--dimethylbenzimidazole phosphoribosyltransferase [Dehalococcoides mccartyi]	1	2	1	1	2	1	1	8.8	36.719	352	4.1257	4.8	4	25311000	0	30	1150500	0
WP_340713592.1	WP_340713592.1	WP_340713592.1 BREX-3 system phosphatase PglZ [Dehalococcoides mccartyi]	1	3	2	1	3	2	1	5.4	75.267	668	21.429	3.7	1.6	46313000	34146000	42	1102700	812990
WP_340713626.1	WP_340713626.1	WP_340713626.1 2Fe-2S iron-sulfur cluster-binding protein [Dehalococcoides mccartyi]	1	2	1	2	2	1	2	9.6	21.603	197	8.6127	6.1	9.6	13224000	32116000	12	1102000	2676300
WP_010937285.1	WP_010937285.1	WP_010937285.1 homocitrate synthase [Dehalococcoides mccartyi]	1	10	2	10	10	2	10	30.4	45.553	415	103.93	6.3	30.4	29672000	1136700000	27	1099000	34694000
WP_340712419.1	WP_340712419.1	WP_340712419.1 bifunctional (p)ppGpp synthetase/guanosine-3,5-bis(diphosphate) 3-pyrophosphohydrolase [Dehalococcoides mccartyi]	1	7	2	7	7	2	7	10.3	82.192	728	10.658	2.7	10.3	52165000	143790000	48	1086800	2727700
WP_010937280.1	WP_010937280.1	WP_010937280.1 TIGR00282 family metallophosphoesterase [Dehalococcoides mccartyi]	1	4	1	4	4	1	4	16.4	27.584	256	23.297	6.2	16.4	16041000	58333000	15	1069400	3888800
WP_340712343.1	WP_340712343.1	WP_340712343.1 PqqD family peptide modification chaperone [Dehalococcoides mccartyi]	1	8	3	6	8	3	6	15.1	79.817	710	28.698	5.1	11.5	45697000	239940000	43	1062700	4963500
WP_340713602.1	WP_340713602.1	WP_340713602.1 SagB/ThcOx family dehydrogenase [Dehalococcoides mccartyi]	1	3	1	2	3	1	2	14.6	22.386	205	5.7784	5.4	9.3	11627000	30755000	11	1057000	975950
WP_340713433.1	WP_340713433.1	WP_340713433.1 AAA family ATPase [Dehalococcoides mccartyi]	1	2	1	2	2	1	2	10.5	27.224	238	7.3158	4.6	10.5	14775000	47602000	14	1055400	3400100
WP_340713621.1	WP_340713621.1	WP_340713621.1 translation elongation factor 4 [Dehalococcoides mccartyi]	1	7	2	5	7	2	5	14.7	66.888	605	31.116	4	10.7	39041000	91350000	37	1055200	1735100
WP_340713701.1	WP_340713701.1	WP_340713701.1 carbon-nitrogen hydrolase family protein [Dehalococcoides mccartyi]	1	2	1	2	2	1	2	8.1	28.607	258	9.7869	4.3	8.1	23058000	35952000	22	1048100	1634200
WP_340713369.1	WP_340713369.1	WP_340713369.1 formyltetrahydrofolate deformylase [Dehalococcoides mccartyi]	1	5	1	5	5	1	5	20.4	32.774	284	9.712	4.2	20.4	20715000	182560000	20	1035800	6391000
WP_010937203.1	WP_010937203.1	WP_010937203.1 reductive dehalogenase [Dehalococcoides mccartyi]	1	2	1	2	2	1	2	7.5	52.342	469	17.856	4.3	7.5	24490000	51169000	24	1020400	2132000
WP_340712490.1	WP_340712490.1	WP_340712490.1 NTP transferase domain-containing protein [Dehalococcoides mccartyi]	1	4	1	3	4	1	3	12.2	42.227	384	20.64	5.2	7	28485000	30072000	28	1017300	1074000
WP_340712406.1	WP_340712406.1	WP_340712406.1 cofactor-independent phosphoglycerate mutase [Dehalococcoides mccartyi]	1	3	1	3	3	1	3	16.5	42.191	393	48.856	3.6	16.5	48852000	137670000	22	1014400	3187900
WP_340712537.1	WP_340712537.1	WP_340712537.1 PAS domain-containing sensor histidine kinase [Dehalococcoides mccartyi]	1	4	2	4	4	2	4	7.8	60.997	538	5.616	3.5	7.8	41468000	83164000	42	987320	1980100
WP_340713150.1	WP_340713150.1	WP_340713150.1 3-deoxy-7-phosphoheptulonate synthase [Dehalococcoides mccartyi]	1	5	1	4	5	1	4	20.3	36.889	340	49.178	2.1	18.2	17749000	95377000	18	986050	4368800
WP_340713047.1	WP_340713047.1	WP_340713047.1 dihydroorotate dehydrogenase [Dehalococcoides mccartyi]	1	3	1	2	3	1	2	11.7	34.39	324	48.962	2.2	9.6	16295000	204650000	17	958520	10543000
WP_340712326.1	WP_340712326.1	WP_340712326.1 PAS domain S-box protein [Dehalococcoides mccartyi]	1	19	4	18	19	4	18	15.3	173.47	1529	36.992	2.9	14.7	94764000	568630000	102	929060	4283700
WP_340712352.1	WP_340712352.1	WP_340712352.1 reductive dehalogenase [Dehalococcoides mccartyi]	1	4	1	3	4	1	3	9	54.766	500	4.9639	2.4	6.6	30195000	46261000	33	915000	1401800
WP_010936195.1	WP_010936195.1	WP_010936195.1 MULTISPECIES: amino acid ABC transporter ATP-binding protein [Dehalococcoides]	1	6	3	5	6	3	5	31.2	28.043	253	39.269	15.4	28.9	28534000	150500000	15	881820	7567600
WP_340713118.1	WP_340713118.1	WP_340713118.1 hydrogenase expression/formation protein HypE [Dehalococcoides mccartyi]	1	4	1	3	4	1	3	14.6	34.978	335	4.6954	3	11.6	20115000	49522000	23	874570	1622200
WP_058292384.1	WP_058292384.1	WP_058292384.1 response regulator transcription factor [Dehalococcoides mccartyi]	1	4	1	4	4	1	4	18.7	26.504	230	5.8273	4.3	18.7	14776000	88861000	17	869150	3297000
WP_340713615.1	WP_340713615.1	WP_340713615.1 ABC transporter ATP-binding protein [Dehalococcoides mccartyi]	1	6	1	5	6	1	5	26.5	33.077	298	17.771	4.7	21.8	16452000	197540000	19	865920	9388700
WP_340712717.1	WP_340712717.1	WP_340712717.1 class I SAM-dependent methyltransferase [Dehalococcoides mccartyi]	1	1	1	0	1	1	0	4.7	28.89	255	2.7376	4.7	0	12828000	0	15	855170	0
WP_340713477.1	WP_340713477.1	WP_340713477.1 exonuclease SbcCD subunit D [Dehalococcoides mccartyi]	1	3	1	3	3	1	3	8	46.442	415	27.762	2.4	8	21183000	50767000	25	847330	2030700
WP_340713668.1	WP_340713668.1	WP_340713668.1 YifB family Mg chelatase-like AAA ATPase [Dehalococcoides mccartyi]	1	1	1	1	1	1	1	2.8	55.082	507	3.3392	2.8	2.8	21671000	15818000	26	833490	608390
WP_340712328.1	WP_340712328.1	WP_340712328.1 HD domain-containing phosphohydrolase [Dehalococcoides mccartyi]	1	6	2	5	6	2	5	18.8	39.178	351	11.453	5.1	16.2	19142000	86517000	23	832270	3403100
WP_340712868.1	WP_340712868.1	WP_340712868.1 2-hydroxyacyl-CoA dehydratase [Dehalococcoides mccartyi]	1	2	1	1	2	1	1	6.2	38.514	339	3.7424	2.7	3.5	18129000	17826000	22	824030	810250
WP_340712581.1	WP_340712581.1	WP_340712581.1 lysine 2,3-aminomutase [Dehalococcoides mccartyi]	1	4	3	2	4	3	2	5.6	82.147	730	3.4917	4.7	2.1	33146000	80582000	42	789200	1918600
WP_077975112.1	WP_077975112.1	WP_077975112.1 MULTISPECIES: shikimate dehydrogenase [Dehalococcoides]	1	2	2	1	2	2	1	6.3	31.208	286	3.5691	6.3	3.8	2929200000	27884000	13	753290	2144900
WP_340713348.1	WP_340713348.1	WP_340713348.1 ATP-binding protein [Dehalococcoides mccartyi]	1	7	1	6	7	1	6	19.1	56.052	487	26.222	3.3	15.8	26898000	134980000	36	747180	2384800
WP_340713177.1	WP_340713177.1	WP_340713177.1 HsdR family type I site-specific deoxyribonuclease [Dehalococcoides mccartyi]	1	8	3	8	8	3	8	9.3	119.86	1044	22.536	3.9	9.3	50388000	127720000	69	730260	1392000
WP_010936085.1	WP_010936085.1	WP_010936085.1 response regulator transcription factor [Dehalococcoides mccartyi]	1	2	1	1	2	1	1	11.2	25.513	223	3.1981	6.3	4.9	10949000	0	22	729920	0
WP_096476805.1	WP_096476805.1	WP_096476805.1 MULTISPECIES: ABC transporter ATP-binding protein [Dehalococcoides]	1	2	1	1	2	1	1	4.7	81.768	741	1.3562	2.7	2	25434000	10539000	36	706490	292740
WP_015407032.1	WP_015407032.1	WP_015407032.1 MULTISPECIES: NAD(P)/FAD-dependent oxidoreductase [Dehalococcoides]	1	2	1	1	2	1	1	5.5	54.236	489	1.3952	2	3.5	18105000	16498000	26	696350	634520
WP_077975086.1	WP_077975086.1	WP_077975086.1 MULTISPECIES: diacylglycerol kinase family protein [Dehalococcoides]	1	1	1	0	1	1	0	4.3	32.579	301	4.602	4.3	0	11702000	0	38	688360	0
WP_340713197.1	WP_340713197.1	WP_340713197.1 hypothetical protein [Dehalococcoides mccartyi]	1	1	1	0	1	1	0	3.4	37.039	321	2.2572	3.4	0	14051000	0	15	669110	0
WP_010936196.1	WP_010936196.1	WP_010936196.1 amino acid ABC transporter permease [Dehalococcoides mccartyi]	1	2	1	2	2	1	2	8.4	30.699	273	5.3239	4	8.4	6675600	20737000	10	667560	2073700
WP_340712809.1	WP_340712809.1	WP_340712809.1 bifunctional sugar-1-phosphate nucleotidylyltransferase/acetyltransferase [Dehalococcoides mccartyi]	1	2	2	1	2	2	1	5.3	42.118	393	3.9662	5.3	3.1	36660000	22127000	21	647310	1053700
WP_340712834.1	WP_340712834.1	WP_340712834.1 DNA primase [Dehalococcoides mccartyi]	1	4	3	2	4	3	2	8.8	67.065	590	9.9914	6.4	4.9	39483000	23828000	40	594710	208680
WP_340713625.1	WP_340713625.1	WP_340713625.1 NADH-quinone oxidoreductase subunit NuoF [Dehalococcoides mccartyi]	1	11	1	11	11	1	11	23.3	69.512	640	76.001	3	23.3	24963000	270510000	42	594350	5977900
WP_010936320.1	WP_010936320.1	WP_010936320.1 MULTISPECIES: phosphate acyltransferase PlsX [Dehalococcoides]	1	9	1	8	9	1	8	31.1	36.799	347	28.704	3.5	27.7	14079000	139540000	24	586620	3857500
WP_340713687.1	WP_340713687.1	WP_340713687.1 DNA repair protein RecN [Dehalococcoides mccartyi]	1	3	1	3	3	1	3	9.2	64.708	588	18.282	3.7	9.2	20311000	93559000	35	580310	2673100
WP_340712667.1	WP_340712667.1	WP_340712667.1 radical SAM protein [Dehalococcoides mccartyi]	1	3	1	2	3	1	2	9	60.135	544	13.55	1.8	7.2	17832000	50851000	31	575230	211250
WP_231935534.1	WP_231935534.1	WP_231935534.1 MULTISPECIES: replication-associated recombination protein A [Dehalococcoides]	1	6	1	6	6	1	6	16.4	50.118	452	9.5428	2.9	16.4	16844000	67563000	30	561460	1862100
WP_041340937.1	WP_041340937.1	WP_041340937.1 LemA family protein [Dehalococcoides mccartyi]	1	2	1	2	2	1	2	6	49.301	433	4.978	3.2	6	15765000	67721000	29	543620	1829700
WP_340713297.1	WP_340713297.1	WP_340713297.1 ABC transporter ATP-binding protein [Dehalococcoides mccartyi]	1	2	1	2	2	1	2	5	69.859	637	2.9197	1.7	5	14769000	27256000	29	509260	939870
WP_278532406.1	WP_278532406.1	WP_278532406.1 tRNA (adenosine(37)-N6)-threonylcarbamoyltransferase complex transferase subunit TsaD [Dehalococcoides mccartyi]	1	3	1	3	3	1	3	12.9	34.137	326	8.3971	4.3	12.9	9233300	123110000	19	485960	5860100
WP_340713659.1	WP_340713659.1	WP_340713659.1 single-stranded-DNA-specific exonuclease RecJ [Dehalococcoides mccartyi]	1	1	1	0	1	1	0	1.8	62.623	566	1.5047	1.8	0	18266000	0	21	480690	0
WP_340713276.1	WP_340713276.1	WP_340713276.1 reductive dehalogenase [Dehalococcoides mccartyi]	1	1	1	1	1	1	1	1.4	54.941	486	1.6368	1.4	1.4	12848000	7234300	27	475840	267940
WP_340713181.1	WP_340713181.1	WP_340713181.1 restriction endonuclease subunit S [Dehalococcoides mccartyi]	1	2	1	2	2	1	2	6.1	48.684	429	5.2694	3	6.1	13202000	24912000	28	471490	889720
WP_340712657.1	WP_340712657.1	WP_340712657.1 HD domain-containing protein [Dehalococcoides mccartyi]	1	2	1	1	2	1	1	4.5	54.987	493	2.8823	2.6	1.8	11564000	10925000	25	462570	436980
WP_340712375.1	WP_340712375.1	WP_340712375.1 mechanosensitive ion channel family protein [Dehalococcoides mccartyi]	1	6	2	4	6	2	4	14.3	49.58	455	15.322	5.5	8.8	9211700	168080000	21	438650	6462500
WP_340712340.1	WP_340712340.1	WP_340712340.1 ABC transporter ATP-binding protein [Dehalococcoides mccartyi]	1	3	3	1	3	3	1	7.7	71.472	648	14.364	7.7	2.6	26283000	20208000	35	424530	577370
WP_340712827.1	WP_340712827.1	WP_340712827.1 M20 family metallopeptidase [Dehalococcoides mccartyi]	1	6	2	6	6	2	6	18.6	42.249	397	14.667	4.8	18.6	9476200	290770000	23	412010	11432000
WP_340712322.1	WP_340712322.1	WP_340712322.1 ATP-binding protein [Dehalococcoides mccartyi]	1	1	1	0	1	1	0	3.1	39.564	356	1.8277	3.1	0	11280000	0	9	402860	0
WP_340713312.1	WP_340713312.1	WP_340713312.1 UvrD-helicase domain-containing protein [Dehalococcoides mccartyi]	1	9	2	8	9	2	8	15.4	83.092	738	25.112	3.5	13.7	20071000	83712000	50	401410	1245200
WP_340712511.1	WP_340712511.1	WP_340712511.1 PAS domain S-box protein [Dehalococcoides mccartyi]	1	5	1	4	5	1	4	4.2	119.69	1061	5.8022	0.8	3.5	20361000	69271000	52	391560	1332100
WP_340713591.1	WP_340713591.1	WP_340713591.1 helicase-related protein [Dehalococcoides mccartyi]	1	7	1	7	7	1	7	8.7	108.46	959	5.8723	1.1	8.7	21640000	216770000	58	373100	3558500
WP_340712659.1	WP_340712659.1	WP_340712659.1 primosomal protein N [Dehalococcoides mccartyi]	1	5	2	4	5	2	4	6.9	91.041	815	7.9132	2.6	5.3	19832000	57415000	59	336140	973130
WP_340713650.1	WP_340713650.1	WP_340713650.1 AMP-binding protein [Dehalococcoides mccartyi]	1	8	2	6	8	2	6	13.3	70.655	630	11.868	3.3	10	15463000	159250000	49	315570	3250000
WP_340712726.1	WP_340712726.1	WP_340712726.1 CCA tRNA nucleotidyltransferase [Dehalococcoides mccartyi]	1	1	1	1	1	1	1	2.9	46.686	418	1.4695	2.9	2.9	9449500	18209000	34	277930	535560
WP_340713396.1	WP_340713396.1	WP_340713396.1 ATP-dependent DNA helicase RecG [Dehalococcoides mccartyi]	1	3	1	2	3	1	2	3.8	91.215	817	6.0862	1.2	2.6	15182000	19916000	55	276040	362100
WP_278813062.1	WP_278813062.1	WP_278813062.1 reductive dehalogenase [Dehalococcoides mccartyi]	1	6	1	6	6	1	6	16.2	52.56	470	13.026	2.1	16.2	4618000	140690000	30	153930	4121600
WP_010937014.1	WP_010937014.1	WP_010937014.1 MULTISPECIES: 50S ribosomal protein L27 [Dehalococcoides]	1	3	0	3	3	0	3	33.3	9.1514	84	2.1954	0	33.3	0	528760000	6	0	77749000
WP_010936501.1	WP_010936501.1	WP_010936501.1 MULTISPECIES: DUF4870 domain-containing protein [Dehalococcoides]	1	2	0	2	2	0	2	11	12.202	109	2.725	0	11	0	180270000	3	0	60091000
WP_340713280.1	WP_340713280.1	WP_340713280.1 reductive dehalogenase [Dehalococcoides mccartyi]	1	17	0	17	17	0	17	43.4	53.169	482	250.78	0	43.4	0	1209700000	31	0	34209000
WP_340712796.1	WP_340712796.1	WP_340712796.1 ABC transporter permease [Dehalococcoides mccartyi]	1	3	0	3	3	0	3	10.7	40.235	365	79.211	0	10.7	0	193380000	6	0	32231000
WP_077974888.1	WP_077974888.1	WP_077974888.1 MULTISPECIES: nuclear transport factor 2 family protein [Dehalococcoides]	1	3	0	3	3	0	3	14.7	19.659	177	21.802	0	14.7	0	204650000	8	0	25582000
WP_010936910.1	WP_010936910.1	WP_010936910.1 MULTISPECIES: hypothetical protein [Dehalococcoides]	1	2	0	2	2	0	2	26.4	7.975	72	2.4371	0	26.4	0	132980000	5	0	23620000
WP_010936259.1	WP_010936259.1	WP_010936259.1 MULTISPECIES: 50S ribosomal protein L29 [Dehalococcoides]	1	2	0	2	2	0	2	20	7.8351	65	1.6583	0	20	0	139210000	6	0	23201000
WP_010937015.1	WP_010937015.1	WP_010937015.1 MULTISPECIES: 50S ribosomal protein L31 [Dehalococcoides]	1	1	0	1	1	0	1	10.3	7.6767	68	2.2841	0	10.3	0	64140000	3	0	21380000
WP_340712646.1	WP_340712646.1	WP_340712646.1 patatin family protein [Dehalococcoides mccartyi]	1	9	0	9	9	0	9	34.9	29.482	275	38.37	0	34.9	0	350400000	17	0	20612000
WP_041341543.1	WP_041341543.1	WP_041341543.1 F0F1 ATP synthase subunit A [Dehalococcoides mccartyi]	1	2	0	2	2	0	2	5.4	34.789	314	3.1202	0	5.4	0	142300000	7	0	20329000
WP_340712638.1	WP_340712638.1	WP_340712638.1 helix-turn-helix transcriptional regulator [Dehalococcoides mccartyi]	1	1	0	1	1	0	1	15.3	8.1272	72	3.4924	0	15.3	0	80869000	4	0	20217000
WP_340713223.1	WP_340713223.1	WP_340713223.1 ferritin-like domain-containing protein [Dehalococcoides mccartyi]	1	2	0	2	2	0	2	23.6	15.806	140	105.59	0	23.6	0	326900000	8	0	19942000
WP_041341278.1	WP_041341278.1	WP_041341278.1 MULTISPECIES: translation elongation factor Ts [Dehalococcoides]	1	2	0	2	2	0	2	14.4	18.495	167	48.537	0	14.4	0	258280000	10	0	19438000
WP_340713629.1	WP_340713629.1	WP_340713629.1 elongation factor P [Dehalococcoides mccartyi]	1	3	0	3	3	0	3	15.4	21.232	188	5.3148	0	15.4	0	168980000	9	0	18776000
WP_041341379.1	WP_041341379.1	WP_041341379.1 Holliday junction branch migration protein RuvA [Dehalococcoides mccartyi]	1	3	1	2	3	1	2	21.6	20.449	194	38.848	8.2	13.4	0	131880000	8	0	16485000
WP_340713623.1	WP_340713623.1	WP_340713623.1 complex I subunit 1 family protein [Dehalococcoides mccartyi]	1	2	0	2	2	0	2	8.5	30.82	282	3.7331	0	8.5	0	92363000	6	0	15394000
WP_340712317.1	WP_340712317.1	WP_340712317.1 MarR family transcriptional regulator [Dehalococcoides mccartyi]	1	2	0	2	2	0	2	17.7	18.752	158	25.785	0	17.7	0	112290000	8	0	14036000
WP_332445451.1	WP_332445451.1	WP_332445451.1 trypsin-like peptidase domain-containing protein [Dehalococcoides mccartyi]	1	3	0	3	3	0	3	15.6	29.669	282	44.188	0	15.6	0	154490000	9	0	13946000
WP_041341838.1	WP_041341838.1	WP_041341838.1 heliorhodopsin HeR [Dehalococcoides mccartyi]	1	2	0	2	2	0	2	6.7	29.819	267	2.0493	0	6.7	0	68887000	5	0	13777000
WP_041340760.1	WP_041340760.1	WP_041340760.1 DUF2807 domain-containing protein [Dehalococcoides mccartyi]	1	4	0	4	4	0	4	19.3	27.292	264	4.81	0	19.3	0	150630000	11	0	13693000
WP_010936817.1	WP_010936817.1	WP_010936817.1 MULTISPECIES: P-II family nitrogen regulator [Dehalococcoides]	1	1	0	1	1	0	1	9.8	12.446	112	2.5368	0	9.8	0	91959000	7	0	13137000
WP_340712578.1	WP_340712578.1	WP_340712578.1 aldo/keto reductase [Dehalococcoides mccartyi]	1	4	0	4	4	0	4	16.4	35.421	324	6.5763	0	16.4	0	221010000	17	0	13001000
WP_340712804.1	WP_340712804.1	WP_340712804.1 TldD/PmbA family protein [Dehalococcoides mccartyi]	1	7	1	6	7	1	6	15.4	50.696	461	52.758	2.2	13.2	0	374830000	26	0	12928000
WP_010937017.1	WP_010937017.1	WP_010937017.1 MULTISPECIES: phosphoribosyl-AMP cyclohydrolase [Dehalococcoides]	1	2	0	2	2	0	2	23.1	11.679	104	14.534	0	23.1	0	108290000	9	0	12032000
WP_058292086.1	WP_058292086.1	WP_058292086.1 MULTISPECIES: LOG family protein [Dehalococcoides]	1	5	0	5	5	0	5	24.4	22.602	209	9.8446	0	24.4	0	169670000	15	0	11311000
WP_041342266.1	WP_041342266.1	WP_041342266.1 MULTISPECIES: NADH-quinone oxidoreductase subunit NuoH [Dehalococcoides]	1	4	1	3	4	1	3	11.9	39.141	353	18.097	2.5	9.3	0	78282000	7	0	11183000
WP_010937295.1	WP_010937295.1	WP_010937295.1 MULTISPECIES: hypothetical protein [Dehalococcoides]	1	2	0	2	2	0	2	21.7	8.1579	69	4.6839	0	21.7	0	78524000	2	0	10457000
WP_077975203.1	WP_077975203.1	WP_077975203.1 MULTISPECIES: nitroreductase family protein [Dehalococcoides]	1	2	0	2	2	0	2	10.5	18.835	171	3.5611	0	10.5	0	68033000	7	0	9719000
WP_278812885.1	WP_278812885.1	WP_278812885.1 hypothetical protein [Dehalococcoides mccartyi]	1	2	0	2	2	0	2	24.8	14.817	133	59.658	0	24.8	0	49686000	3	0	9223300
WP_058292534.1	WP_058292534.1	WP_058292534.1 hypothetical protein [Dehalococcoides mccartyi]	1	2	0	2	2	0	2	29.3	8.7398	75	4.2863	0	29.3	0	44465000	5	0	8893100
WP_041341367.1	WP_041341367.1	WP_041341367.1 MULTISPECIES: uracil-DNA glycosylase [Dehalococcoides]	1	4	0	4	4	0	4	19.9	23.196	206	7.2388	0	19.9	0	147950000	15	0	8631500
WP_340712515.1	WP_340712515.1	WP_340712515.1 secondary thiamine-phosphate synthase enzyme YjbQ [Dehalococcoides mccartyi]	1	1	0	1	1	0	1	8	15.219	138	2.6376	0	8	0	51319000	6	0	8553200
WP_340713700.1	WP_340713700.1	WP_340713700.1 cob(I)yrinic acid a,c-diamide adenosyltransferase [Dehalococcoides mccartyi]	1	3	0	3	3	0	3	18.1	20.13	182	5.7521	0	18.1	0	107990000	13	0	8306600
WP_340713616.1	WP_340713616.1	WP_340713616.1 ABC transporter permease [Dehalococcoides mccartyi]	1	3	0	3	3	0	3	6.4	44.239	405	9.7106	0	6.4	0	99592000	10	0	8131600
WP_041342251.1	WP_041342251.1	WP_041342251.1 NIL domain-containing protein [Dehalococcoides mccartyi]	1	3	1	2	3	1	2	22.1	15.492	136	5.0874	5.1	16.9	0	72045000	9	0	8005000
WP_340712848.1	WP_340712848.1	WP_340712848.1 peptidase MA family metallohydrolase [Dehalococcoides mccartyi]	1	2	0	2	2	0	2	4.7	45.05	408	19.727	0	4.7	0	87531000	11	0	7957300
WP_340712864.1	WP_340712864.1	WP_340712864.1 DUF2089 domain-containing protein [Dehalococcoides mccartyi]	1	3	0	3	3	0	3	33.1	13.763	124	4.9589	0	33.1	0	88546000	9	0	6405800
WP_041341687.1	WP_041341687.1	WP_041341687.1 DUF5343 domain-containing protein [Dehalococcoides mccartyi]	1	2	0	2	2	0	2	11.4	25.866	229	8.1599	0	11.4	0	88371000	12	0	6212500
WP_010936589.1	WP_010936589.1	WP_010936589.1 MULTISPECIES: NADH-quinone oxidoreductase subunit NuoB [Dehalococcoides]	1	3	0	3	3	0	3	25.8	16.838	155	7.6817	0	25.8	0	43359000	7	0	6194200
WP_010937000.1	WP_010937000.1	WP_010937000.1 MULTISPECIES: hypothetical protein [Dehalococcoides]	1	1	0	1	1	0	1	16.5	9.6101	91	13.783	0	16.5	0	42304000	7	0	6043400
WP_011309770.1	WP_011309770.1	WP_011309770.1 MULTISPECIES: helix-turn-helix transcriptional regulator [Dehalococcoides]	1	1	0	1	1	0	1	8.9	11.889	101	1.4219	0	8.9	0	35604000	6	0	5934000
WP_340712536.1	WP_340712536.1	WP_340712536.1 hypothetical protein [Dehalococcoides mccartyi]	1	5	2	4	5	2	4	22.9	29.539	249	11.459	10	18.5	0	99376000	17	0	5845600
WP_058292382.1	WP_058292382.1	WP_058292382.1 MULTISPECIES: alpha/beta hydrolase [Dehalococcoides]	1	5	0	5	5	0	5	17.3	31.097	277	6.6641	0	17.3	0	99333000	15	0	5826900
WP_010937253.1	WP_010937253.1	WP_010937253.1 MULTISPECIES: TetR/AcrR family transcriptional regulator [Dehalococcoides]	1	1	0	1	1	0	1	5.6	22.648	195	18.157	0	5.6	0	77702000	14	0	5550100
WP_340713689.1	WP_340713689.1	WP_340713689.1 ATP-binding protein [Dehalococcoides mccartyi]	1	6	0	6	6	0	6	17.5	50.666	473	25.549	0	17.5	0	112420000	20	0	5368900
WP_340712766.1	WP_340712766.1	WP_340712766.1 N-acetyltransferase [Dehalococcoides mccartyi]	1	2	0	2	2	0	2	15.2	17.752	158	2.2024	0	15.2	0	109640000	15	0	5248300
WP_041342793.1	WP_041342793.1	WP_041342793.1 MULTISPECIES: ribonuclease PH [Dehalococcoides]	1	3	0	3	3	0	3	14.2	26.355	239	6.0639	0	14.2	0	88654000	17	0	5214900
WP_340712951.1	WP_340712951.1	WP_340712951.1 PHP domain-containing protein [Dehalococcoides mccartyi]	1	2	0	2	2	0	2	9.5	24.37	220	4.5905	0	9.5	0	61115000	12	0	5092900
WP_010936889.1	WP_010936889.1	WP_010936889.1 aspartate carbamoyltransferase catalytic subunit [Dehalococcoides mccartyi]	1	4	0	4	4	0	4	21.5	36.248	331	112.78	0	21.5	0	119790000	18	0	4968000
WP_077975229.1	WP_077975229.1	WP_077975229.1 MULTISPECIES: cation:proton antiporter [Dehalococcoides]	1	2	0	2	2	0	2	3.5	44.882	424	1.7507	0	3.5	0	64346000	13	0	4949700
WP_340712822.1	WP_340712822.1	WP_340712822.1 DnaD domain protein [Dehalococcoides mccartyi]	1	3	1	3	3	1	3	14.8	26.541	236	18.641	4.2	14.8	0	88539000	18	0	4918800
WP_340713645.1	WP_340713645.1	WP_340713645.1 NADH-quinone oxidoreductase subunit M [Dehalococcoides mccartyi]	1	2	0	2	2	0	2	3	54.002	497	2.0944	0	3	0	58592000	9	0	4764200
WP_010936456.1	WP_010936456.1	WP_010936456.1 MULTISPECIES: elongation factor P [Dehalococcoides]	1	2	0	2	2	0	2	15.6	21.079	186	24.892	0	15.6	0	72032000	13	0	4743500
WP_010936751.1	WP_010936751.1	WP_010936751.1 hypothetical protein [Dehalococcoides mccartyi]	1	1	0	1	1	0	1	5.4	18.198	185	2.0404	0	5.4	0	20056000	5	0	4011100
WP_340713041.1	WP_340713041.1	WP_340713041.1 hypothetical protein [Dehalococcoides mccartyi]	1	1	0	1	1	0	1	20	9.9173	85	4.0746	0	20	0	19933000	5	0	3986700
WP_340712587.1	WP_340712587.1	WP_340712587.1 DUF6612 family protein [Dehalococcoides mccartyi]	1	2	0	2	2	0	2	13.8	31.697	290	8.224	0	13.8	0	70807000	6	0	3863500
WP_010936628.1	WP_010936628.1	WP_010936628.1 MULTISPECIES: NADH-quinone oxidoreductase subunit B [Dehalococcoides]	1	3	0	3	3	0	3	23	22.514	200	4.6795	0	23	0	71005000	13	0	3693100
WP_010936888.1	WP_010936888.1	WP_010936888.1 MULTISPECIES: bifunctional pyr operon transcriptional regulator/uracil phosphoribosyltransferase PyrR [Dehalococcoides]	1	2	0	2	2	0	2	9.3	20.556	182	2.2301	0	9.3	0	58515000	16	0	3657200
WP_340712394.1	WP_340712394.1	WP_340712394.1 glycerol-3-phosphate acyltransferase [Dehalococcoides mccartyi]	1	1	0	1	1	0	1	5.6	25.389	233	2.0364	0	5.6	0	32168000	9	0	3574300
WP_340713372.1	WP_340713372.1	WP_340713372.1 peptide-methionine (S)-S-oxide reductase MsrA [Dehalococcoides mccartyi]	1	3	1	2	3	1	2	19.9	19.802	176	3.2101	6.2	13.6	0	52668000	13	0	3484100
WP_340712878.1	WP_340712878.1	WP_340712878.1 bifunctional riboflavin kinase/FAD synthetase [Dehalococcoides mccartyi]	1	2	0	2	2	0	2	5.9	33.624	305	3.1671	0	5.9	0	57158000	17	0	3362200
WP_340712715.1	WP_340712715.1	WP_340712715.1 class I SAM-dependent methyltransferase [Dehalococcoides mccartyi]	1	1	0	1	1	0	1	4.3	29.761	258	1.785	0	4.3	0	43213000	13	0	3324100
WP_096476535.1	WP_096476535.1	WP_096476535.1 MULTISPECIES: DUF2807 domain-containing protein [Dehalococcoides]	1	3	1	3	3	1	3	17.3	25.417	231	11.349	4.8	17.3	0	106540000	14	0	3294900
WP_340712986.1	WP_340712986.1	WP_340712986.1 DUF2177 family protein [Dehalococcoides mccartyi]	1	1	0	1	1	0	1	9	14.319	133	1.8347	0	9	0	9869200	3	0	3289700
WP_340712345.1	WP_340712345.1	WP_340712345.1 MarR family transcriptional regulator [Dehalococcoides mccartyi]	1	2	0	2	2	0	2	13	19.066	162	1.3846	0	13	0	73856000	10	0	3246700
WP_340713406.1	WP_340713406.1	WP_340713406.1 transcription antitermination factor NusB [Dehalococcoides mccartyi]	1	1	0	1	1	0	1	7.7	16.149	143	1.7716	0	7.7	0	32368000	10	0	3236800
WP_340712634.1	WP_340712634.1	WP_340712634.1 hypothetical protein [Dehalococcoides mccartyi]	1	2	0	2	2	0	2	16.8	14.91	131	12.993	0	16.8	0	28458000	9	0	3162000
WP_010937284.1	WP_010937284.1	WP_010937284.1 MULTISPECIES: tRNA (N6-threonylcarbamoyladenosine(37)-N6)-methyltransferase TrmO [Dehalococcoides]	1	2	0	2	2	0	2	17	16.484	147	4.9227	0	17	0	65672000	10	0	3131200
WP_010936151.1	WP_010936151.1	WP_010936151.1 phosphatidate cytidylyltransferase [Dehalococcoides mccartyi]	1	1	0	1	1	0	1	5.6	29.473	267	2.9457	0	5.6	0	21665000	7	0	3095000
WP_096476664.1	WP_096476664.1	WP_096476664.1 MULTISPECIES: hypothetical protein [Dehalococcoides]	1	3	1	2	3	1	2	14.3	22.448	196	3.0826	5.1	9.2	0	52418000	17	0	3083400
WP_010936839.1	WP_010936839.1	WP_010936839.1 MULTISPECIES: Fur family transcriptional regulator [Dehalococcoides]	1	1	0	1	1	0	1	15.6	15.485	135	3.1056	0	15.6	0	23027000	8	0	2878400
WP_010936835.1	WP_010936835.1	WP_010936835.1 hypothetical protein [Dehalococcoides mccartyi]	1	1	0	1	1	0	1	4.5	24.216	220	2.0865	0	4.5	0	22845000	8	0	2855600
WP_340713595.1	WP_340713595.1	WP_340713595.1 DEAD/DEAH box helicase [Dehalococcoides mccartyi]	1	11	1	11	11	1	11	9.4	158.64	1429	23.386	1	9.4	0	217840000	71	0	2718500
WP_340712410.1	WP_340712410.1	WP_340712410.1 aldolase [Dehalococcoides mccartyi]	1	2	0	2	2	0	2	13	21.089	193	2.0502	0	13	0	23996000	5	0	2685100
WP_010937105.1	WP_010937105.1	WP_010937105.1 MULTISPECIES: arsenite methyltransferase [Dehalococcoides]	1	1	0	1	1	0	1	6.1	29.43	280	40.152	0	6.1	0	10294000	4	0	2573500
WP_340712929.1	WP_340712929.1	WP_340712929.1 bifunctional adenosylcobinamide kinase/adenosylcobinamide-phosphate guanylyltransferase [Dehalococcoides mccartyi]	1	1	0	1	1	0	1	11.7	20.341	188	152.07	0	11.7	0	75174000	10	0	2475100
WP_340712390.1	WP_340712390.1	WP_340712390.1 dihydropteroate synthase [Dehalococcoides mccartyi]	1	3	0	3	3	0	3	12.1	30.446	282	5.6734	0	12.1	0	48739000	20	0	2436900
WP_340713634.1	WP_340713634.1	WP_340713634.1 helix-turn-helix transcriptional regulator [Dehalococcoides mccartyi]	1	1	0	1	1	0	1	9.8	18.993	164	8.9707	0	9.8	0	26802000	11	0	2436600
WP_010936081.1	WP_010936081.1	WP_010936081.1 response regulator transcription factor [Dehalococcoides mccartyi]	1	1	0	1	1	0	1	4.9	25.726	225	1.9235	0	4.9	0	35440000	15	0	2362700
WP_340712764.1	WP_340712764.1	WP_340712764.1 NUDIX hydrolase [Dehalococcoides mccartyi]	1	2	1	1	2	1	1	20.5	19.448	176	60.505	5.1	15.3	0	52361000	9	0	2349900
WP_340713479.1	WP_340713479.1	WP_340713479.1 pseudouridine synthase [Dehalococcoides mccartyi]	1	3	0	3	3	0	3	15.7	27.995	249	4.8676	0	15.7	0	57248000	19	0	2319900
WP_340713627.1	WP_340713627.1	WP_340713627.1 FAD-dependent oxidoreductase [Dehalococcoides mccartyi]	1	4	0	4	4	0	4	10	50.2	461	6.824	0	10	0	87781000	29	0	2278600
WP_077975625.1	WP_077975625.1	WP_077975625.1 MULTISPECIES: 6-carboxytetrahydropterin synthase QueD [Dehalococcoides]	1	1	0	1	1	0	1	7.3	14.139	123	1.7156	0	7.3	0	13596000	6	0	2265900
WP_010937286.1	WP_010937286.1	WP_010937286.1 MULTISPECIES: HIT domain-containing protein [Dehalococcoides]	1	2	0	2	2	0	2	12.3	18.65	163	2.9396	0	12.3	0	34624000	12	0	2264500
WP_340713010.1	WP_340713010.1	WP_340713010.1 glycerol-3-phosphate acyltransferase [Dehalococcoides mccartyi]	1	1	0	1	1	0	1	6.7	22.706	208	1.889	0	6.7	0	11123000	5	0	2224500
WP_010936661.1	WP_010936661.1	WP_010936661.1 Smr/MutS family protein [Dehalococcoides mccartyi]	1	2	0	2	2	0	2	26	11.353	100	14.796	0	26	0	17286000	8	0	2160800
WP_010937079.1	WP_010937079.1	WP_010937079.1 hypothetical protein [Dehalococcoides mccartyi]	1	1	0	1	1	0	1	8.3	21.835	192	8.9425	0	8.3	0	21563000	10	0	2156300
WP_340711006.1	WP_340711006.1	WP_340711006.1 tRNA (adenosine(37)-N6)-dimethylallyltransferase MiaA [Dehalococcoides mccartyi]	1	3	0	3	3	0	3	13.5	36.195	325	6.3987	0	13.5	0	61461000	21	0	2056800
WP_340713126.1	WP_340713126.1	WP_340713126.1 amidohydrolase family protein [Dehalococcoides mccartyi]	1	1	0	1	1	0	1	7.8	31.507	282	26.578	0	7.8	0	34333000	17	0	2019600
WP_340712585.1	WP_340712585.1	WP_340712585.1 ABC-F family ATP-binding cassette domain-containing protein [Dehalococcoides mccartyi]	1	3	0	3	3	0	3	6.3	74.171	663	1.8993	0	6.3	0	716860000	45	0	1964000
WP_340713384.1	WP_340713384.1	WP_340713384.1 acetylglutamate kinase [Dehalococcoides mccartyi]	1	2	0	2	2	0	2	13.2	28.036	272	4.9498	0	13.2	0	29860000	16	0	1866300
WP_041340989.1	WP_041340989.1	WP_041340989.1 MULTISPECIES: phosphate ABC transporter ATP-binding protein PstB [Dehalococcoides]	1	2	0	2	2	0	2	9.2	28.315	251	3.42	0	9.2	0	29844000	17	0	1755600
WP_340713456.1	WP_340713456.1	WP_340713456.1 tagatose 1,6-diphosphate aldolase [Dehalococcoides mccartyi]	1	2	0	2	2	0	2	9.2	36.863	336	4.5902	0	9.2	0	56982000	22	0	1716100
WP_340713051.1	WP_340713051.1	WP_340713051.1 RluA family pseudouridine synthase [Dehalococcoides mccartyi]	1	1	0	1	1	0	1	4.3	33.476	300	1.7885	0	4.3	0	26171000	16	0	1635700
WP_340712692.1	WP_340712692.1	WP_340712692.1 isoprenyl transferase [Dehalococcoides mccartyi]	1	2	1	2	2	1	2	6.4	26.639	236	1.5909	3	6.4	0	25989000	16	0	1624300
WP_058292497.1	WP_058292497.1	WP_058292497.1 MULTISPECIES: ABC transporter ATP-binding protein [Dehalococcoides]	1	2	0	2	2	0	2	10.1	34.058	306	5.0954	0	10.1	0	27049000	17	0	1591100
WP_010936994.1	WP_010936994.1	WP_010936994.1 MULTISPECIES: glycosyltransferase [Dehalococcoides]	1	1	0	1	1	0	1	4.8	21.123	187	2.903	0	4.8	0	20148000	13	0	1549800
WP_340712513.1	WP_340712513.1	WP_340712513.1 cobyrinate a,c-diamide synthase [Dehalococcoides mccartyi]	1	2	0	2	2	0	2	5.8	50.494	463	26.119	0	5.8	0	30738000	20	0	1536900
WP_278532549.1	WP_278532549.1	WP_278532549.1 response regulator transcription factor [Dehalococcoides mccartyi]	1	2	0	2	2	0	2	8.5	26.18	236	2.1312	0	8.5	0	32384000	17	0	1441500
WP_077975227.1	WP_077975227.1	WP_077975227.1 MULTISPECIES: tyrosine recombinase XerC [Dehalococcoides]	1	2	0	2	2	0	2	6.5	34.989	307	1.8784	0	6.5	0	29204000	21	0	1390700
WP_340712836.1	WP_340712836.1	WP_340712836.1 deoxyguanosinetriphosphate triphosphohydrolase [Dehalococcoides mccartyi]	1	3	0	3	3	0	3	9.6	39.089	345	5.5913	0	9.6	0	58833000	19	0	1382900
WP_010936944.1	WP_010936944.1	WP_010936944.1 type IV pilus twitching motility protein PilT [Dehalococcoides mccartyi]	1	2	0	2	2	0	2	7	39.856	358	1.8925	0	7	0	27233000	21	0	1296800
WP_340713329.1	WP_340713329.1	WP_340713329.1 DNA mismatch repair protein MutS [Dehalococcoides mccartyi]	1	6	0	6	6	0	6	8.2	95.331	858	10.23	0	8.2	0	75303000	48	0	1273200
WP_340712702.1	WP_340712702.1	WP_340712702.1 16S rRNA (cytidine(1402)-2-O)-methyltransferase [Dehalococcoides mccartyi]	1	2	0	2	2	0	2	10.2	29.918	274	3.1828	0	10.2	0	33242000	16	0	1232800
WP_340712654.1	WP_340712654.1	WP_340712654.1 histone deacetylase [Dehalococcoides mccartyi]	1	3	0	3	3	0	3	12.6	37.299	341	4.0634	0	12.6	0	85720000	14	0	1220400
WP_340713500.1	WP_340713500.1	WP_340713500.1 transcriptional repressor LexA [Dehalococcoides mccartyi]	1	1	0	1	1	0	1	4.9	24.733	224	1.3577	0	4.9	0	14600000	12	0	1216700
WP_077975637.1	WP_077975637.1	WP_077975637.1 MULTISPECIES: zinc metallopeptidase [Dehalococcoides]	1	1	0	1	1	0	1	6	24.86	232	2.669	0	6	0	10471000	9	0	1163400
WP_340712976.1	WP_340712976.1	WP_340712976.1 hypoxanthine phosphoribosyltransferase [Dehalococcoides mccartyi]	1	2	0	2	2	0	2	4.7	53.323	472	3.3467	0	4.7	0	34772000	33	0	1053700
WP_340713185.1	WP_340713185.1	WP_340713185.1 hypothetical protein [Dehalococcoides mccartyi]	1	1	0	1	1	0	1	5.9	21.277	188	1.8976	0	5.9	0	13169000	13	0	1013000
WP_278532550.1	WP_278532550.1	WP_278532550.1 PAS domain S-box protein [Dehalococcoides mccartyi]	1	4	0	4	4	0	4	12.2	44.128	376	5.3029	0	12.2	0	40003000	27	0	999850
WP_340713061.1	WP_340713061.1	WP_340713061.1 DUF1697 domain-containing protein [Dehalococcoides mccartyi]	1	1	0	1	1	0	1	5.7	21.327	194	2.667	0	5.7	0	13840000	15	0	922650
WP_340713618.1	WP_340713618.1	WP_340713618.1 ABC transporter ATP-binding protein [Dehalococcoides mccartyi]	1	2	1	2	2	1	2	10.6	25.494	236	39.307	6.4	10.6	0	11988000	13	0	922190
WP_340712807.1	WP_340712807.1	WP_340712807.1 bifunctional sugar-1-phosphate nucleotidylyltransferase/acetyltransferase [Dehalococcoides mccartyi]	1	2	0	2	2	0	2	7.8	42.628	400	9.7748	0	7.8	0	21671000	25	0	866830
WP_340713641.1	WP_340713641.1	WP_340713641.1 UPF0280 family protein [Dehalococcoides mccartyi]	1	1	0	1	1	0	1	4.5	25.904	244	1.6143	0	4.5	0	11938000	14	0	852730
WP_340712588.1	WP_340712588.1	WP_340712588.1 NAD(P)/FAD-dependent oxidoreductase [Dehalococcoides mccartyi]	1	1	0	1	1	0	1	4.1	42.936	394	3.2291	0	4.1	0	21176000	25	0	847040
WP_340712952.1	WP_340712952.1	WP_340712952.1 aminopeptidase P family protein [Dehalococcoides mccartyi]	1	1	0	1	1	0	1	3.3	39.924	362	2.4008	0	3.3	0	16834000	20	0	841710
WP_340712909.1	WP_340712909.1	WP_340712909.1 cyclase family protein [Dehalococcoides mccartyi]	1	2	0	2	2	0	2	13.9	23.213	208	2.0644	0	13.9	0	27051000	11	0	837870
WP_340713624.1	WP_340713624.1	WP_340713624.1 NAD(P)H-dependent oxidoreductase subunit E [Dehalococcoides mccartyi]	1	2	0	2	2	0	2	11.2	17.792	161	2.1668	0	11.2	0	10246000	13	0	788140
WP_340712859.1	WP_340712859.1	WP_340712859.1 DNA alkylation repair protein [Dehalococcoides mccartyi]	1	1	0	1	1	0	1	5.8	26.994	240	4.758	0	5.8	0	12605000	16	0	787820
WP_340712711.1	WP_340712711.1	WP_340712711.1 tRNA (adenosine(37)-N6)-threonylcarbamoyltransferase complex dimerization subunit type 1 TsaB [Dehalococcoides mccartyi]	1	2	0	2	2	0	2	6.6	49.032	456	11.322	0	6.6	0	25232000	26	0	744590
WP_340712722.1	WP_340712722.1	WP_340712722.1 16S rRNA (adenine(1518)-N(6)/adenine(1519)-N(6))-dimethyltransferase RsmA [Dehalococcoides mccartyi]	1	2	0	2	2	0	2	7.9	31.585	291	6.3186	0	7.9	0	15358000	22	0	698110
WP_340712476.1	WP_340712476.1	WP_340712476.1 reductive dehalogenase [Dehalococcoides mccartyi]	1	1	0	1	1	0	1	4.7	54.905	492	3.9467	0	4.7	0	17653000	26	0	678980
WP_041343498.1	WP_041343498.1	WP_041343498.1 4-(cytidine 5-diphospho)-2-C-methyl-D-erythritol kinase [Dehalococcoides mccartyi]	1	2	0	2	2	0	2	12.3	31.265	284	2.6037	0	12.3	0	52167000	20	0	672460
WP_340712921.1	WP_340712921.1	WP_340712921.1 adenosylcobinamide amidohydrolase [Dehalococcoides mccartyi]	1	1	0	1	1	0	1	4.3	27.614	256	1.3343	0	4.3	0	7494700	12	0	624560
WP_340713594.1	WP_340713594.1	WP_340713594.1 hypothetical protein [Dehalococcoides mccartyi]	1	3	0	3	3	0	3	6.2	80.462	728	9.6747	0	6.2	0	29667000	48	0	618060
WP_340713361.1	WP_340713361.1	WP_340713361.1 response regulator transcription factor [Dehalococcoides mccartyi]	1	1	0	1	1	0	1	5.4	25.389	223	3.0485	0	5.4	0	9049000	15	0	603270
WP_340713671.1	WP_340713671.1	WP_340713671.1 GNAT family N-acetyltransferase [Dehalococcoides mccartyi]	1	1	0	1	1	0	1	2.8	36.965	325	1.4672	0	2.8	0	11474000	20	0	573700
WP_103908267.1	WP_103908267.1	WP_103908267.1 excinuclease ABC subunit UvrC [Dehalococcoides mccartyi]	1	2	0	2	2	0	2	4	68.267	607	5.9166	0	4	0	20789000	37	0	561880
WP_340713318.1	WP_340713318.1	WP_340713318.1 dihydroorotate dehydrogenase electron transfer subunit [Dehalococcoides mccartyi]	1	1	0	1	1	0	1	5.4	28.075	261	1.2857	0	5.4	0	8888800	17	0	522870
WP_340712825.1	WP_340712825.1	WP_340712825.1 acyl-CoA dehydratase activase [Dehalococcoides mccartyi]	1	3	2	1	3	2	1	13.1	30.713	283	3.4755	8.1	4.9	0	8014000	17	0	471410
WP_340713639.1	WP_340713639.1	WP_340713639.1 PAC2 family protein [Dehalococcoides mccartyi]	1	1	0	1	1	0	1	4.1	29.64	266	3.1244	0	4.1	0	7001800	15	0	466790
WP_340712845.1	WP_340712845.1	WP_340712845.1 deoxyribonuclease V [Dehalococcoides mccartyi]	1	1	0	1	1	0	1	4.5	24.443	223	1.3449	0	4.5	0	4976800	11	0	452440
WP_340712814.1	WP_340712814.1	WP_340712814.1 DNA polymerase III subunit delta [Dehalococcoides mccartyi]	1	2	0	2	2	0	2	6.5	37.612	339	2.9895	0	6.5	0	22735000	26	0	428600
WP_340713670.1	WP_340713670.1	WP_340713670.1 glycosyltransferase family 1 protein [Dehalococcoides mccartyi]	1	1	0	1	1	0	1	3.5	44.946	405	5.0686	0	3.5	0	18297000	24	0	320410
WP_340712997.1	WP_340712997.1	WP_340712997.1 16S rRNA (guanine(527)-N(7))-methyltransferase RsmG [Dehalococcoides mccartyi]	1	1	0	1	1	0	1	5.1	25.489	235	3.3834	0	5.1	0	4773300	20	0	238660
WP_015407914.1	WP_015407914.1	WP_015407914.1 MULTISPECIES: heat-inducible transcriptional repressor HrcA [Dehalococcoides]	1	1	0	1	1	0	1	3.2	39.192	345	17.468	0	3.2	0	0	11	0	0
WP_278813990.1	WP_278813990.1	WP_278813990.1 nitrogenase component I subunit alpha [Dehalococcoides mccartyi]	1	1	0	1	1	0	1	1.1	60.49	539	1.8987	0	1.1	0	0	22	0	0
WP_340710555.1	WP_340710555.1	WP_340710555.1 methionine-R-sulfoxide reductase [Dehalococcoides mccartyi]	1	1	0	1	1	0	1	8.9	13.573	123	3.2567	0	8.9	0	0	8	0	0
WP_340712404.1	WP_340712404.1	WP_340712404.1 TIGR03960 family B12-binding radical SAM protein [Dehalococcoides mccartyi]	1	1	1	0	1	1	0	2.5	67.896	610	1.9037	2.5	0	0	0	17	0	0
WP_340713355.1	WP_340713355.1	WP_340713355.1 DNA (cytosine-5-)-methyltransferase [Dehalococcoides mccartyi]	1	1	1	0	1	1	0	3.9	47.559	411	72.48	3.9	0	0	0	38	0	0
